# Supplementary material for: The Genetic and Molecular Basis of O-Antigenic Diversity in Burkholderia pseudomallei Lipopolysaccharide
Source: PLoS Negl Trop Dis. 2012 Jan 3;6(1):e1453. doi: 10.1371/journal.pntd.0001453 (PMC3250505; doi:10.1371/journal.pntd.0001453)
Supplement: Table S2 — List of bacterial strains used in this study and their LPS genotyping PCR results. (XLS) [file pntd.0001453.s004.xls]

## Sheet: Sheet1
Table S2: List of bacterial strains used in this study and their LPS genotyping PCR results
Strain ID	Alternate ID	Species	LPS genotype	LPS ladder type	Source	Geographic location	Collection/Reference	Note
2002721628		B. pseudomallei	A	Typical (this study)	Unknown	Thailand	CDC
2002721637		B. pseudomallei	A	Typical (this study)	Unknown	Thailand	CDC
2002721689		B. pseudomallei	A		Environmental	Thailand	Finkelstein's Historical Collection
2002721690		B. pseudomallei	A		Environmental	Thailand	Finkelstein's Historical Collection
2002721694		B. pseudomallei	A		Environmental	Thailand	Finkelstein's Historical Collection
2002721695		B. pseudomallei	A		Environmental	Thailand	Finkelstein's Historical Collection
2002721696		B. pseudomallei	A		Clinical	Vietnam	Finkelstein's Historical Collection
2002721697		B. pseudomallei	A		Environmental	Thailand	Finkelstein's Historical Collection
2002721698		B. pseudomallei	A		Environmental	Thailand	Finkelstein's Historical Collection
2002721699		B. pseudomallei	A		Environmental	Thailand	Finkelstein's Historical Collection
2002721700		B. pseudomallei	A		Environmental	Thailand	Finkelstein's Historical Collection
2002721701		B. pseudomallei	A		Environmental	Thailand	Finkelstein's Historical Collection
2002721702		B. pseudomallei	A		Environmental	Thailand	Finkelstein's Historical Collection
2002721703		B. pseudomallei	A		Environmental	Thailand	Finkelstein's Historical Collection
2002721704		B. pseudomallei	A		Environmental	Thailand	Finkelstein's Historical Collection
2002721705		B. pseudomallei	A		Environmental	Thailand	Finkelstein's Historical Collection
2002721706		B. pseudomallei	A		Environmental	Thailand	Finkelstein's Historical Collection
2002721707		B. pseudomallei	A		Environmental	Thailand	Finkelstein's Historical Collection
2002721708		B. pseudomallei	A		Environmental	Thailand	Finkelstein's Historical Collection
2002721709		B. pseudomallei	A		Environmental	Thailand	Finkelstein's Historical Collection
2002721710		B. pseudomallei	A		Environmental	Thailand	Finkelstein's Historical Collection
2002721711		B. pseudomallei	A		Environmental	Thailand	Finkelstein's Historical Collection
2002721712	Songkhla 34 W-2 (CDC)	B. pseudomallei	A		Environmental	Thailand	Finkelstein's Historical Collection
2002721713		B. pseudomallei	A		Environmental	Thailand	Finkelstein's Historical Collection
2002721714		B. pseudomallei	A		Environmental	Thailand	Finkelstein's Historical Collection
2002721715	UB -8-soil 2 (CDC)	B. pseudomallei	A		Environmental	Thailand	Finkelstein's Historical Collection
2002721719		B. pseudomallei	A		Animal	Vietnam	Finkelstein's Historical Collection
2002721720	WRAIR #294	B. pseudomallei	A		Unknown	Malaysia	Finkelstein's Historical Collection
2002721725		B. pseudomallei	A		Clinical	Malaysia	Finkelstein's Historical Collection
2002721726	USAMRU Malaysia #4	B. pseudomallei	A		Unknown	Malaysia	Finkelstein's Historical Collection
2002721727	USAMRU Malaysia #5	B. pseudomallei	A		Unknown	Malaysia	Finkelstein's Historical Collection
2002721730		B. pseudomallei	A		Environmental	Malaysia	Finkelstein's Historical Collection
2002721731		B. pseudomallei	A		Environmental	Malaysia	Finkelstein's Historical Collection
2002721732		B. pseudomallei	A		Environmental	Malaysia	Finkelstein's Historical Collection
2002721734		B. pseudomallei	A		Environmental	Malaysia	Finkelstein's Historical Collection
2002721735	USAMRU Malaysia #11	B. pseudomallei	A		Unknown	Malaysia	Finkelstein's Historical Collection
2002721736	USAMRU Malaysia #12	B. pseudomallei	A		Unknown	Malaysia	Finkelstein's Historical Collection
2002721737	USAMRU Malaysia #13	B. pseudomallei	A		Unknown	Malaysia	Finkelstein's Historical Collection
2002721738	USAMRU Malaysia #14	B. pseudomallei	A		Unknown	Malaysia	Finkelstein's Historical Collection
2002721740	USAMRU Malaysia #16	B. pseudomallei	A		Unknown	Malaysia	Finkelstein's Historical Collection
2002721742	USAMRU Malaysia #18	B. pseudomallei	A		Unknown	Malaysia	Finkelstein's Historical Collection
2002721743	USAMRU Malaysia #19	B. pseudomallei	A		Unknown	Malaysia	Finkelstein's Historical Collection
2002721745	USAMRU Malaysia #21	B. pseudomallei	A		Unknown	Malaysia	Finkelstein's Historical Collection
2002721752	USAMRU Malaysia #27	B. pseudomallei	A		Unknown	Malaysia	Finkelstein's Historical Collection
2002721753	USAMRU Malaysia #28	B. pseudomallei	A		Unknown	Malaysia	Finkelstein's Historical Collection
2002721754	USAMRU Malaysia #29	B. pseudomallei	A		Unknown	Malaysia	Finkelstein's Historical Collection
2002721755	USAMRU Malaysia #30	B. pseudomallei	A		Unknown	Malaysia	Finkelstein's Historical Collection
2002721756	USAMRU Malaysia #31	B. pseudomallei	A		Unknown	Malaysia	Finkelstein's Historical Collection
2002721757	USAMRU Malaysia #32	B. pseudomallei	A		Unknown	Malaysia	Finkelstein's Historical Collection
2002721758		B. pseudomallei	A		Environmental	Thailand	Finkelstein's Historical Collection
2002721760		B. pseudomallei	A		Environmental	Thailand	Finkelstein's Historical Collection
2002721761	Pasteur #52237	B. pseudomallei	A		Unknown	Vietnam	Finkelstein's Historical Collection
2002721763	Pasteur #6068	B. pseudomallei	A		Unknown	Vietnam	Finkelstein's Historical Collection
2002721764	Pasteur #63503	B. pseudomallei	A		Unknown	Vietnam	Finkelstein's Historical Collection
2002721765		B. pseudomallei	A		Environmental	Thailand	Finkelstein's Historical Collection
2002721766		B. pseudomallei	A		Environmental	Thailand	Finkelstein's Historical Collection
2002721767	Smith 660	B. pseudomallei	A		Unknown	Unknown	Finkelstein's Historical Collection
2002721768	Smith 384	B. pseudomallei	A		Unknown	Unknown	Finkelstein's Historical Collection
2002721769	Smith 22294	B. pseudomallei	A		Unknown	Unknown	Finkelstein's Historical Collection
2002721770	Smith 373	B. pseudomallei	A		Unknown	Unknown	Finkelstein's Historical Collection
2002721771	Smith 001963	B. pseudomallei	A		Unknown	Unknown	Finkelstein's Historical Collection
2002721772	Smith 002025	B. pseudomallei	B	Atypical (this study)	Unknown	Unknown	Finkelstein's Historical Collection
2002721773	Smith 002159	B. pseudomallei	A		Unknown	Unknown	Finkelstein's Historical Collection
2002721774	Smith 002559	B. pseudomallei	A		Unknown	Unknown	Finkelstein's Historical Collection
2002721776	Whitmore '57	B. pseudomallei	A		Unknown	Unknown	Finkelstein's Historical Collection
2002721777	Whitmore '61	B. pseudomallei	A		Unknown	Unknown	Finkelstein's Historical Collection
2002721778	Antigen 25 smooth	B. pseudomallei	A		Unknown	Malaysia	Finkelstein's Historical Collection
2002721779	Antigen 13 smooth	B. pseudomallei	A		Unknown	Unknown	Finkelstein's Historical Collection
2002721780	Antigen 25 donut	B. pseudomallei	A		Unknown	Malaysia	Finkelstein's Historical Collection
2002721781	Antigen 25 medusa	B. pseudomallei	A		Unknown	Malaysia	Finkelstein's Historical Collection
2002721782	Antigen 25 HP Trans-muc	B. pseudomallei	A		Unknown	Unknown	Finkelstein's Historical Collection
2002721783	Antigen 1188 HP-S	B. pseudomallei	A		Unknown	Unknown	Finkelstein's Historical Collection
2002721784		B. pseudomallei	A	Typical (this study)	Unknown	Unknown	CDC
2002721786	STW 101-1 (CDC)	B. pseudomallei	A		Environmental	Thailand	Finkelstein's Historical Collection
2002721789	STW 62 (CDC)	B. pseudomallei	A		Environmental	Thailand	Finkelstein's Historical Collection
2002721790		B. pseudomallei	A		Clinical	Malaysia	Finkelstein's Historical Collection
2002721791		B. pseudomallei	A		Clinical	Malaysia	Finkelstein's Historical Collection
2002721793		B. pseudomallei	A		Environmental	Thailand	Finkelstein's Historical Collection
2002721794		B. pseudomallei	A		Environmental	Thailand	Finkelstein's Historical Collection
2002721795		B. pseudomallei	A		Clinical	Vietnam	Finkelstein's Historical Collection
2002721797		B. pseudomallei	A		Clinical	Vietnam	Finkelstein's Historical Collection
2002721798		B. pseudomallei	A		Environmental	Thailand	Finkelstein's Historical Collection
2002721799		B. pseudomallei	A		Environmental	Thailand	Finkelstein's Historical Collection
2002721800		B. pseudomallei	A		Environmental	Thailand	Finkelstein's Historical Collection
2002721801		B. pseudomallei	A		Environmental	Thailand	Finkelstein's Historical Collection
2002721964		B. pseudomallei	A	Typical (this study)	Unknown	Thailand	CDC
2003015869		B. pseudomallei	A	Typical (this study)	Unknown	Thailand	CDC
2006001614		B. pseudomallei	B	Atypical (this study)	Unknown	Thailand	CDC
DL02	3913a	B. pseudomallei	A		Clinical	Thailand	Mahidol University
DL03	3943a	B. pseudomallei	A		Clinical	Thailand	Mahidol University
DL04	3944b	B. pseudomallei	A		Clinical	Thailand	Mahidol University
DL06	3954b	B. pseudomallei	A		Clinical	Thailand	Mahidol University
DL07	3967a	B. pseudomallei	A		Clinical	Thailand	Mahidol University
DL09	3997a	B. pseudomallei	A	Typical (this study)	Clinical	Thailand	Mahidol University
DL10	3999a	B. pseudomallei	A		Clinical	Thailand	Mahidol University
DL11	4017a	B. pseudomallei	A		Clinical	Thailand	Mahidol University
DL12	4020a	B. pseudomallei	A		Clinical	Thailand	Mahidol University
DL13	4027a	B. pseudomallei	B		Clinical	Thailand	Mahidol University
DL14	4032a	B. pseudomallei	A		Clinical	Thailand	Mahidol University
DL15	4057a	B. pseudomallei	A		Clinical	Thailand	Mahidol University
DL16	4067a	B. pseudomallei	A	Typical (this study)	Clinical	Thailand	Mahidol University
DL17	4069a	B. pseudomallei	A		Clinical	Thailand	Mahidol University
DL18	4086a	B. pseudomallei	A	Typical (this study)	Clinical	Thailand	Mahidol University
DL19	4089a	B. pseudomallei	A		Clinical	Thailand	Mahidol University
DL20	4094a	B. pseudomallei	A	Typical (this study)	Clinical	Thailand	Mahidol University
DL21	4253a	B. pseudomallei	A	Typical (this study)	Clinical	Thailand	Mahidol University
DL22	4108a	B. pseudomallei	A	Typical (this study)	Clinical	Thailand	Mahidol University
DL23	4112a	B. pseudomallei	A		Clinical	Thailand	Mahidol University
DL24	4113a	B. pseudomallei	A		Clinical	Thailand	Mahidol University
DL25	4114a	B. pseudomallei	A		Clinical	Thailand	Mahidol University
DL26	3874c	B. pseudomallei	A		Clinical	Thailand	Mahidol University
DL27	4140a	B. pseudomallei	A		Clinical	Thailand	Mahidol University
DL28	4147a	B. pseudomallei	A		Clinical	Thailand	Mahidol University
DL29	4151a	B. pseudomallei	A		Clinical	Thailand	Mahidol University
DL30	4263b	B. pseudomallei	A		Clinical	Thailand	Mahidol University
DL31	4166a	B. pseudomallei	A		Clinical	Thailand	Mahidol University
DL32	4169d	B. pseudomallei	A		Clinical	Thailand	Mahidol University
DL33	4172a	B. pseudomallei	A		Clinical	Thailand	Mahidol University
DL34	4175a	B. pseudomallei	A		Clinical	Thailand	Mahidol University
DL35	4179a	B. pseudomallei	A		Clinical	Thailand	Mahidol University
DL36	4187a	B. pseudomallei	A		Clinical	Thailand	Mahidol University
DL37	4191a	B. pseudomallei	A		Clinical	Thailand	Mahidol University
DL38	4204a	B. pseudomallei	A		Clinical	Thailand	Mahidol University
DL39	4210a	B. pseudomallei	A		Clinical	Thailand	Mahidol University
DL40	4214a	B. pseudomallei	A		Clinical	Thailand	Mahidol University
DL41	4215a	B. pseudomallei	A		Clinical	Thailand	Mahidol University
DL42	4216a	B. pseudomallei	A		Clinical	Thailand	Mahidol University
DL43	4220a	B. pseudomallei	A		Clinical	Thailand	Mahidol University
DL44	4221b	B. pseudomallei	A		Clinical	Thailand	Mahidol University
DL45	4223a	B. pseudomallei	A		Clinical	Thailand	Mahidol University
DL46	4228b	B. pseudomallei	A		Clinical	Thailand	Mahidol University
DL47	4231a	B. pseudomallei	A		Clinical	Thailand	Mahidol University
DL48	4242a	B. pseudomallei	A		Clinical	Thailand	Mahidol University
DL49	4235a	B. pseudomallei	A		Clinical	Thailand	Mahidol University
GU 1026B		B. pseudomallei	A	Typical (this study)	Clinical	Thailand	Menzies School of Health Research
GU 1626A		B. pseudomallei	A	Typical (this study)	Clinical	Thailand	Menzies School of Health Research
GU 1692A		B. pseudomallei	B	Atypical (this study)	Clinical	Thailand	Menzies School of Health Research
GU 2037C		B. pseudomallei	A	Typical (this study)	Clinical	Thailand	Menzies School of Health Research
GU 2143A		B. pseudomallei	A	No ladder (this study)	Clinical	Thailand	Menzies School of Health Research
GU 558A		B. pseudomallei	B	Atypical (this study)	Clinical	Thailand	Menzies School of Health Research
GU 824A		B. pseudomallei	B		Clinical	Thailand	Menzies School of Health Research
K96243		B. pseudomallei	A	Typical (this study)	Clinical	Thailand	Mahidol University
MSHR0033		B. pseudomallei	B	Atypical (Anuntagool et al., 2006; and this study)	Clinical	Australia	Menzies School of Health Research
MSHR0042		B. pseudomallei	A	Typical (Anuntagool et al., 2006; and this study)	Clinical	Australia	Menzies School of Health Research
MSHR0044		B. pseudomallei	A	Typical (Anuntagool et al., 2006; and this study)	Clinical	Australia	Menzies School of Health Research
MSHR0054		B. pseudomallei	A	Typical (this study)	Clinical	Australia	Menzies School of Health Research
MSHR0057		B. pseudomallei	A	Typical (this study)	Clinical	Australia	Menzies School of Health Research
MSHR0062		B. pseudomallei	A	Typical (Anuntagool et al., 2006; and this study)	Clinical	Australia	Menzies School of Health Research
MSHR0098		B. pseudomallei	B	Atypical (this study)	Clinical	Australia	Menzies School of Health Research
MSHR0099		B. pseudomallei	A	Typical (this study)	Clinical	Australia	Menzies School of Health Research
MSHR0100		B. pseudomallei	A	Typical (this study)	Clinical	Australia	Menzies School of Health Research
MSHR0101		B. pseudomallei	A	Typical (this study)	Clinical	Australia	Menzies School of Health Research
MSHR0107		B. pseudomallei	A	Typical (this study)	Clinical	Australia	Menzies School of Health Research
MSHR0111		B. pseudomallei	B	Atypical (this study)	Clinical	Australia	Menzies School of Health Research
MSHR0112c		B. pseudomallei	A	Typical (Anuntagool et al., 2006; and this study)	Clinical	Australia	Menzies School of Health Research
MSHR0113		B. pseudomallei	B	Atypical (this study)	Clinical	Australia	Menzies School of Health Research
MSHR0114		B. pseudomallei	A	Typical (this study)	Clinical	Australia	Menzies School of Health Research
MSHR0116		B. pseudomallei	A	Typical (this study)	Clinical	Australia	Menzies School of Health Research
MSHR0119		B. pseudomallei	A	Typical (this study)	Clinical	Australia	Menzies School of Health Research
MSHR0122		B. pseudomallei	A	Typical (this study)	Clinical	Australia	Menzies School of Health Research
MSHR0124		B. pseudomallei	A	Typical (this study)	Clinical	Australia	Menzies School of Health Research
MSHR0129		B. pseudomallei	A	Typical (this study)	Clinical	Australia	Menzies School of Health Research
MSHR0130		B. pseudomallei	B	Atypical (this study)	Clinical	Australia	Menzies School of Health Research
MSHR0135		B. pseudomallei	A	No ladder (this study)	Clinical	Australia	Menzies School of Health Research
MSHR0139		B. pseudomallei	B2	Atypical B2 (this study)	Clinical	Papua New Guinea	Menzies School of Health Research
MSHR0140		B. pseudomallei	A	Typical (this study)	Clinical	Australia	Menzies School of Health Research
MSHR0141		B. pseudomallei	A		Clinical	Australia	Menzies School of Health Research
MSHR0146		B. pseudomallei	A	Typical (this study)	Animal	Australia	Menzies School of Health Research
MSHR0147		B. pseudomallei	A	Typical (this study)	Animal	Australia	Menzies School of Health Research
MSHR0148		B. pseudomallei	A	Typical (this study)	Animal	Australia	Menzies School of Health Research
MSHR0151		B. pseudomallei	A	Typical (Anuntagool et al., 2006; and this study)	Animal	Australia	Menzies School of Health Research
MSHR0160		B. pseudomallei	A	Typical (this study)	Animal	Australia	Menzies School of Health Research
MSHR0161		B. pseudomallei	A	Typical (this study)	Animal	Australia	Menzies School of Health Research
MSHR0162		B. pseudomallei	A		Animal	Australia	Menzies School of Health Research
MSHR0163		B. pseudomallei	A	Typical (this study)	Animal	Australia	Menzies School of Health Research
MSHR0164		B. pseudomallei	A	Typical (this study)	Animal	Australia	Menzies School of Health Research
MSHR0167		B. pseudomallei	A	Typical (this study)	Animal	Australia	Menzies School of Health Research
MSHR0168		B. pseudomallei	A	Typical (this study)	Environmental	Australia	Menzies School of Health Research
MSHR0169		B. pseudomallei	A	Typical (this study)	Environmental	Australia	Menzies School of Health Research
MSHR0171		B. pseudomallei	A	Typical (this study)	Animal	Australia	Menzies School of Health Research
MSHR0172		B. pseudomallei	A	Typical (Anuntagool et al., 2006; and this study)	Animal	Australia	Menzies School of Health Research
MSHR0174		B. pseudomallei	A	Typical (this study)	Clinical	Australia	Menzies School of Health Research
MSHR0176		B. pseudomallei	A	Typical (this study)	Clinical	Australia	Menzies School of Health Research
MSHR0182		B. pseudomallei	A	Typical (this study)	Clinical	Australia	Menzies School of Health Research
MSHR0190		B. pseudomallei	A	Typical (this study)	Animal	Australia	Menzies School of Health Research
MSHR0191		B. pseudomallei	A	Typical (this study)	Animal	Australia	Menzies School of Health Research
MSHR0192		B. pseudomallei	A	Typical (this study)	Animal	Australia	Menzies School of Health Research
MSHR0194		B. pseudomallei	A	Typical (this study)	Animal	Australia	Menzies School of Health Research
MSHR0199		B. pseudomallei	A	Typical (this study)	Animal	Australia	Menzies School of Health Research
MSHR0207		B. pseudomallei	A	Typical (this study)	Animal	Australia	Menzies School of Health Research
MSHR0210		B. pseudomallei	A	Typical (this study)	Clinical	Australia	Menzies School of Health Research
MSHR0213		B. pseudomallei	B	Atypical (this study)	Environmental	Australia	Menzies School of Health Research
MSHR0214		B. pseudomallei	B	Atypical (this study)	Environmental	Australia	Menzies School of Health Research
MSHR0219		B. pseudomallei	A	Typical (this study)	Environmental	Australia	Menzies School of Health Research
MSHR0220		B. pseudomallei	A	Typical (this study)	Clinical	Australia	Menzies School of Health Research
MSHR0221		B. pseudomallei	B	Atypical (this study)	Clinical	Australia	Menzies School of Health Research
MSHR0222		B. pseudomallei	A	Typical (this study)	Clinical	Australia	Menzies School of Health Research
MSHR0223		B. pseudomallei	A	Typical (this study)	Clinical	Australia	Menzies School of Health Research
MSHR0224		B. pseudomallei	A	Typical (this study)	Clinical	Australia	Menzies School of Health Research
MSHR0225		B. pseudomallei	B	Atypical (this study)	Animal	Australia	Menzies School of Health Research
MSHR0227		B. pseudomallei	B	Atypical (this study)	Environmental	Australia	Menzies School of Health Research
MSHR0230		B. pseudomallei	B	Atypical (this study)	Environmental	Australia	Menzies School of Health Research
MSHR0238		B. pseudomallei	A	Typical (Anuntagool et al., 2006; and this study)	Clinical	Australia	Menzies School of Health Research
MSHR0239		B. pseudomallei	A	Typical (this study)	Clinical	Australia	Menzies School of Health Research
MSHR0240		B. pseudomallei	B	Atypical (this study)	Clinical	Australia	Menzies School of Health Research
MSHR0243		B. pseudomallei	A	Typical (this study)	Clinical	Australia	Menzies School of Health Research
MSHR0244		B. pseudomallei	A	Typical (this study)	Environmental	Australia	Menzies School of Health Research
MSHR0245		B. pseudomallei	A	Typical (this study)	Clinical	Australia	Menzies School of Health Research
MSHR0251		B. pseudomallei	A	Typical (this study)	Clinical	Australia	Menzies School of Health Research
MSHR0252		B. pseudomallei	B		Clinical	Australia	Menzies School of Health Research
MSHR0253		B. pseudomallei	A	Typical (this study)	Clinical	Australia	Menzies School of Health Research
MSHR0257		B. pseudomallei	A	Typical (this study)	Animal	Australia	Menzies School of Health Research
MSHR0258		B. pseudomallei	A	Typical (this study)	Clinical	Australia	Menzies School of Health Research
MSHR0259		B. pseudomallei	B	Atypical (this study)	Clinical	Australia	Menzies School of Health Research
MSHR0260		B. pseudomallei	A	Typical (this study)	Clinical	Australia	Menzies School of Health Research
MSHR0261		B. pseudomallei	A	Typical (this study)	Clinical	Australia	Menzies School of Health Research
MSHR0264		B. pseudomallei	A		Clinical	Australia	Menzies School of Health Research
MSHR0270		B. pseudomallei	A	Typical (this study)	Clinical	Australia	Menzies School of Health Research
MSHR0272		B. pseudomallei	A	Typical (this study)	Clinical	Australia	Menzies School of Health Research
MSHR0273		B. pseudomallei	B	Atypical (this study)	Clinical	Australia	Menzies School of Health Research
MSHR0281		B. pseudomallei	A	Typical (this study)	Clinical	Australia	Menzies School of Health Research
MSHR0282		B. pseudomallei	B	Atypical (this study)	Clinical	Australia	Menzies School of Health Research
MSHR0283		B. pseudomallei	A	Typical (this study)	Animal	Australia	Menzies School of Health Research
MSHR0286		B. pseudomallei	A		Clinical	Australia	Menzies School of Health Research
MSHR0287		B. pseudomallei	A	Typical (Anuntagool et al., 2006; and this study)	Clinical	Australia	Menzies School of Health Research
MSHR0290		B. pseudomallei	B	Atypical (this study)	Clinical	Australia	Menzies School of Health Research
MSHR0291		B. pseudomallei	A	Typical (this study)	Clinical	Australia	Menzies School of Health Research
MSHR0295		B. pseudomallei	A	Typical (Anuntagool et al., 2006; and this study)	Environmental	Australia	Menzies School of Health Research
MSHR0296		B. pseudomallei	B	Atypical (Anuntagool et al., 2006; and this study)	Environmental	Australia	Menzies School of Health Research
MSHR0297		B. pseudomallei	B	Atypical (this study)	Environmental	Australia	Menzies School of Health Research
MSHR0302		B. pseudomallei	A		Clinical	Australia	Menzies School of Health Research
MSHR0303		B. pseudomallei	A	Typical (Anuntagool et al., 2006; and this study)	Clinical	Australia	Menzies School of Health Research
MSHR0305		B. pseudomallei	A	Typical (Anuntagool et al., 2006; and this study)	Clinical	Australia	Menzies School of Health Research
MSHR0306		B. pseudomallei	A	Typical (this study)	Clinical	Australia	Menzies School of Health Research
MSHR0332		B. pseudomallei	A	Typical (Anuntagool et al., 2006; and this study)	Clinical	Australia	Menzies School of Health Research
MSHR0333		B. pseudomallei	A	Typical (this study)	Clinical	Australia	Menzies School of Health Research
MSHR0335		B. pseudomallei	B	Atypical (this study)	Clinical	Australia	Menzies School of Health Research
MSHR0338		B. pseudomallei	A	Typical (this study)	Clinical	Australia	Menzies School of Health Research
MSHR0343		B. pseudomallei	A		Clinical	Australia	Menzies School of Health Research
MSHR0347		B. pseudomallei	A	Typical (this study)	Animal	Australia	Menzies School of Health Research
MSHR0348		B. pseudomallei	A		Clinical	Australia	Menzies School of Health Research
MSHR0349		B. pseudomallei	A		Clinical	Australia	Menzies School of Health Research
MSHR0351		B. pseudomallei	A	Typical (this study)	Animal	Australia	Menzies School of Health Research
MSHR0355		B. pseudomallei	A	Typical (this study)	Clinical	Australia	Menzies School of Health Research
MSHR0356		B. pseudomallei	A	No Ladder (this study)	Clinical	Australia	Menzies School of Health Research
MSHR0358		B. pseudomallei	A	Typical (this study)	Clinical	Australia	Menzies School of Health Research
MSHR0359		B. pseudomallei	B		Clinical	Australia	Menzies School of Health Research
MSHR0362		B. pseudomallei	A	Typical (this study)	Clinical	Australia	Menzies School of Health Research
MSHR0364		B. pseudomallei	B	Atypical (this study)	Clinical	Australia	Menzies School of Health Research
MSHR0367a		B. pseudomallei	B	Typical (this study)	Clinical	Australia	Menzies School of Health Research
MSHR0367b		B. pseudomallei	B	Atypical (this study)	Clinical	Australia	Menzies School of Health Research
MSHR0373		B. pseudomallei	A	Typical (Anuntagool et al., 2006; and this study)	Clinical	Australia	Menzies School of Health Research
MSHR0373b		B. pseudomallei	A	No Ladder (Anuntagool et al., 2006; and this study)	Clinical	Australia	Menzies School of Health Research
MSHR0376		B. pseudomallei	A	Typical (this study)	Clinical	Australia	Menzies School of Health Research
MSHR0387		B. pseudomallei	A	Typical (Anuntagool et al., 2006; and this study)	Clinical	Australia	Menzies School of Health Research
MSHR0388		B. pseudomallei	A	Typical (this study)	Clinical	Australia	Menzies School of Health Research
MSHR0389A		B. pseudomallei	A	Typical (this study)	Clinical	Australia	Menzies School of Health Research
MSHR0390		B. pseudomallei	A	Typical (this study)	Clinical	Australia	Menzies School of Health Research
MSHR0392		B. pseudomallei	A		Clinical	Australia	Menzies School of Health Research
MSHR0392a		B. pseudomallei	A	Typical (this study)	Clinical	Australia	Menzies School of Health Research
MSHR0393A		B. pseudomallei	A	Typical (this study)	Clinical	Australia	Menzies School of Health Research
MSHR0394		B. pseudomallei	A	Typical (this study)	Clinical	Australia	Menzies School of Health Research
MSHR0400		B. pseudomallei	A	Typical (this study)	Clinical	Australia	Menzies School of Health Research
MSHR0401		B. pseudomallei	A	Typical (this study)	Clinical	Australia	Menzies School of Health Research
MSHR0402		B. pseudomallei	A	Typical (this study)	Animal	Australia	Menzies School of Health Research
MSHR0404		B. pseudomallei	B	Atypical (this study)	Clinical	Australia	Menzies School of Health Research
MSHR0405		B. pseudomallei	B		Clinical	Australia	Menzies School of Health Research
MSHR0406		B. pseudomallei	A	Typical (this study)	Animal	Australia	Menzies School of Health Research
MSHR0408		B. pseudomallei	A	Typical (Anuntagool et al., 2006; and this study)	Animal	Australia	Menzies School of Health Research
MSHR0414		B. pseudomallei	A	Typical (this study)	Animal	Australia	Menzies School of Health Research
MSHR0417b		B. pseudomallei	A	Typical (this study)	Animal	Australia	Menzies School of Health Research
MSHR0418		B. pseudomallei	A	Typical (this study)	Clinical	Australia	Menzies School of Health Research
MSHR0419		B. pseudomallei	B	Atypical (this study)	Clinical	Australia	Menzies School of Health Research
MSHR0420		B. pseudomallei	A		Clinical	Australia	Menzies School of Health Research
MSHR0423		B. pseudomallei	A	Typical (Anuntagool et al., 2006; and this study)	Clinical	Australia	Menzies School of Health Research
MSHR0425A		B. pseudomallei	A	Typical (this study)	Clinical	Australia	Menzies School of Health Research
MSHR0428		B. pseudomallei	A	Typical (this study)	Clinical	Australia	Menzies School of Health Research
MSHR0431		B. pseudomallei	B	Atypical (Anuntagool et al., 2006; and this study)	Clinical	Australia	Menzies School of Health Research
MSHR0432		B. pseudomallei	A	Typical (Anuntagool et al., 2006; and this study)	Clinical	Australia	Menzies School of Health Research
MSHR0433A		B. pseudomallei	A	Typical (Anuntagool et al., 2006; and this study)	Clinical	Australia	Menzies School of Health Research
MSHR0433e		B. pseudomallei	A	No Ladder (Anuntagool et al., 2006; and this study)	Clinical	Australia	Menzies School of Health Research
MSHR0435		B. pseudomallei	A	No Ladder (Anuntagool et al., 2006; and this study)	Clinical	Australia	Menzies School of Health Research
MSHR0439A		B. pseudomallei	A	Typical (Anuntagool et al., 2006; and this study)	Clinical	Australia	Menzies School of Health Research
MSHR0440		B. pseudomallei	A	Typical (this study)	Clinical	Australia	Menzies School of Health Research
MSHR0443		B. pseudomallei	A		Clinical	Australia	Menzies School of Health Research
MSHR0446		B. pseudomallei	B2	Atypical B2 (this study)	Clinical	Australia	Menzies School of Health Research
MSHR0449		B. pseudomallei	A	Typical (Anuntagool et al., 2006; and this study)	Clinical	Australia	Menzies School of Health Research
MSHR0450		B. pseudomallei	B	Atypical (this study)	Clinical	Australia	Menzies School of Health Research
MSHR0452		B. pseudomallei	B2	Atypical B2 (this study)	Animal	Australia	Menzies School of Health Research
MSHR0454		B. pseudomallei	B2	Atypical B2 (this study)	Animal	Australia	Menzies School of Health Research
MSHR0455		B. pseudomallei	A		Animal	Australia	Menzies School of Health Research
MSHR0456		B. pseudomallei	B	Atypical (Anuntagool et al., 2006; and this study)	Clinical	Australia	Menzies School of Health Research
MSHR0457		B. pseudomallei	A	Typical (this study)	Clinical	Australia	Menzies School of Health Research
MSHR0460		B. pseudomallei	A	Typical (this study)	Clinical	Australia	Menzies School of Health Research
MSHR0461		B. pseudomallei	A	Typical (this study)	Clinical	Australia	Menzies School of Health Research
MSHR0462A		B. pseudomallei	A		Clinical	Australia	Menzies School of Health Research
MSHR0463		B. pseudomallei	A	Typical (Anuntagool et al., 2006; and this study)	Clinical	Australia	Menzies School of Health Research
MSHR0464A		B. pseudomallei	A	Typical (this study)	Clinical	Australia	Menzies School of Health Research
MSHR0465		B. pseudomallei	A		Clinical	Australia	Menzies School of Health Research
MSHR0465a		B. pseudomallei	A	Typical (Anuntagool et al., 2006; and this study)	Clinical	Australia	Menzies School of Health Research
MSHR0466A		B. pseudomallei	A	Typical (this study)	Clinical	Australia	Menzies School of Health Research
MSHR0468		B. pseudomallei	B	Atypical (Anuntagool et al., 2006; and this study)	Clinical	Australia	Menzies School of Health Research
MSHR0471		B. pseudomallei	A	Typical (this study)	Clinical	Australia	Menzies School of Health Research
MSHR0473		B. pseudomallei	A	Typical (this study)	Animal	Australia	Menzies School of Health Research
MSHR0476		B. pseudomallei	A	Typical (this study)	Clinical	Australia	Menzies School of Health Research
MSHR0477A		B. pseudomallei	A	Typical (this study)	Clinical	Australia	Menzies School of Health Research
MSHR0478		B. pseudomallei	A	Typical (this study)	Clinical	Australia	Menzies School of Health Research
MSHR0479		B. pseudomallei	A		Clinical	Australia	Menzies School of Health Research
MSHR0480		B. pseudomallei	A	Typical (Anuntagool et al., 2006; and this study)	Animal	Australia	Menzies School of Health Research
MSHR0484		B. pseudomallei	A	Typical (this study)	Animal	Australia	Menzies School of Health Research
MSHR0487		B. pseudomallei	A	Typical (this study)	Clinical	Australia	Menzies School of Health Research
MSHR0488B		B. pseudomallei	A	Typical (this study)	Clinical	Australia	Menzies School of Health Research
MSHR0489		B. pseudomallei	A	Typical (this study)	Clinical	Australia	Menzies School of Health Research
MSHR0491		B. pseudomallei	A	Typical (Anuntagool et al., 2006; and this study)	Environmental	Australia	Menzies School of Health Research
MSHR0492		B. pseudomallei	A	Typical (this study)	Clinical	Australia	Menzies School of Health Research
MSHR0493		B. pseudomallei	B		Clinical	Australia	Menzies School of Health Research
MSHR0499		B. pseudomallei	A		Clinical	Australia	Menzies School of Health Research
MSHR0500a		B. pseudomallei	A		Clinical	Australia	Menzies School of Health Research
MSHR0501a		B. pseudomallei	A		Clinical	Australia	Menzies School of Health Research
MSHR0501b		B. pseudomallei	A	Typical (this study)	Clinical	Australia	Menzies School of Health Research
MSHR0502		B. pseudomallei	A		Environmental	Australia	Menzies School of Health Research
MSHR0503		B. pseudomallei	A	Typical (Anuntagool et al., 2006; and this study)	Environmental	Australia	Menzies School of Health Research
MSHR0504		B. pseudomallei	A	Typical (this study)	Environmental	Australia	Menzies School of Health Research
MSHR0508		B. pseudomallei	A		Environmental	Australia	Menzies School of Health Research
MSHR0517		B. pseudomallei	A	Typical (this study)	Clinical	Australia	Menzies School of Health Research
MSHR0519		B. pseudomallei	A	Typical (Anuntagool et al., 2006; and this study)	Clinical	Australia	Menzies School of Health Research
MSHR0520		B. pseudomallei	A	Typical (Anuntagool et al., 2006; and this study)	Clinical	Australia	Menzies School of Health Research
MSHR0522		B. pseudomallei	A	Typical (this study)	Clinical	Australia	Menzies School of Health Research
MSHR0523		B. pseudomallei	B	Atypical (this study)	Clinical	Australia	Menzies School of Health Research
MSHR0531		B. pseudomallei	A	Typical (this study)	Clinical	Australia	Menzies School of Health Research
MSHR0532		B. pseudomallei	A	Typical (this study)	Clinical	Australia	Menzies School of Health Research
MSHR0533		B. pseudomallei	A	Typical (this study)	Clinical	Australia	Menzies School of Health Research
MSHR0536		B. pseudomallei	B	Atypical (this study)	Clinical	Australia	Menzies School of Health Research
MSHR0537		B. pseudomallei	A		Clinical	Australia	Menzies School of Health Research
MSHR0538		B. pseudomallei	A		Clinical	Australia	Menzies School of Health Research
MSHR0540		B. pseudomallei	A		Clinical	Australia	Menzies School of Health Research
MSHR0541		B. pseudomallei	A	Typical (this study)	Clinical	Australia	Menzies School of Health Research
MSHR0543		B. pseudomallei	B	Atypical (Anuntagool et al., 2006; and this study)	Clinical	Australia	Menzies School of Health Research
MSHR0544		B. pseudomallei	A	Typical (this study)	Clinical	Australia	Menzies School of Health Research
MSHR0546		B. pseudomallei	A	Typical (this study)	Clinical	Australia	Menzies School of Health Research
MSHR0548		B. pseudomallei	B	Atypical (this study)	Clinical	Australia	Menzies School of Health Research
MSHR0549		B. pseudomallei	A	Typical (this study)	Clinical	Australia	Menzies School of Health Research
MSHR0550		B. pseudomallei	A	Typical (this study)	Clinical	Australia	Menzies School of Health Research
MSHR0551		B. pseudomallei	A	Typical (this study)	Clinical	Australia	Menzies School of Health Research
MSHR0555		B. pseudomallei	B		Clinical	Australia	Menzies School of Health Research
MSHR0556		B. pseudomallei	A	Typical (this study)	Clinical	Australia	Menzies School of Health Research
MSHR0559		B. pseudomallei	A		Clinical	Australia	Menzies School of Health Research
MSHR0571		B. pseudomallei	A	Typical (Anuntagool et al., 2006; and this study)	Animal	Australia	Menzies School of Health Research
MSHR0583		B. pseudomallei	A		Clinical	Australia	Menzies School of Health Research
MSHR0585		B. pseudomallei	A		Clinical	Australia	Menzies School of Health Research
MSHR0597		B. pseudomallei	A		Clinical	Australia	Menzies School of Health Research
MSHR0598		B. pseudomallei	A		Clinical	Australia	Menzies School of Health Research
MSHR0599		B. pseudomallei	B		Clinical	Australia	Menzies School of Health Research
MSHR0602		B. pseudomallei	A		Clinical	Australia	Menzies School of Health Research
MSHR0606		B. pseudomallei	A		Animal	Australia	Menzies School of Health Research
MSHR0608		B. pseudomallei	A		Clinical	Australia	Menzies School of Health Research
MSHR0614		B. pseudomallei	A		Clinical	Australia	Menzies School of Health Research
MSHR0615		B. pseudomallei	B		Clinical	Australia	Menzies School of Health Research
MSHR0624		B. pseudomallei	A		Clinical	Australia	Menzies School of Health Research
MSHR0625		B. pseudomallei	A		Clinical	Australia	Menzies School of Health Research
MSHR0626		B. pseudomallei	B		Clinical	Australia	Menzies School of Health Research
MSHR0628		B. pseudomallei	A		Clinical	Australia	Menzies School of Health Research
MSHR0632		B. pseudomallei	A		Clinical	Australia	Menzies School of Health Research
MSHR0634		B. pseudomallei	A		Clinical	Australia	Menzies School of Health Research
MSHR0637		B. pseudomallei	A		Clinical	Australia	Menzies School of Health Research
MSHR0639		B. pseudomallei	B		Clinical	Australia	Menzies School of Health Research
MSHR0640		B. pseudomallei	A	Typical (Anuntagool et al., 2006; and this study)	Clinical	Australia	Menzies School of Health Research
MSHR0641		B. pseudomallei	A		Clinical	Australia	Menzies School of Health Research
MSHR0643		B. pseudomallei	A		Clinical	Australia	Menzies School of Health Research
MSHR0644		B. pseudomallei	A	Typical (Anuntagool et al., 2006; and this study)	Clinical	Australia	Menzies School of Health Research
MSHR0652		B. pseudomallei	A		Clinical	Australia	Menzies School of Health Research
MSHR0659		B. pseudomallei	A	Typical (Anuntagool et al., 2006; and this study)	Clinical	Australia	Menzies School of Health Research
MSHR0663		B. pseudomallei	A		Clinical	Australia	Menzies School of Health Research
MSHR0664		B. pseudomallei	A		Clinical	Australia	Menzies School of Health Research
MSHR0665		B. pseudomallei	A		Clinical	Australia	Menzies School of Health Research
MSHR0666		B. pseudomallei	A		Clinical	Australia	Menzies School of Health Research
MSHR0668		B. pseudomallei	A	Typical (Anuntagool et al., 2006; and this study)	Clinical	Australia	Menzies School of Health Research
MSHR0669		B. pseudomallei	A		Clinical	Australia	Menzies School of Health Research
MSHR0671		B. pseudomallei	A		Clinical	Australia	Menzies School of Health Research
MSHR0672		B. pseudomallei	A		Clinical	Australia	Menzies School of Health Research
MSHR0682		B. pseudomallei	A		Clinical	Australia	Menzies School of Health Research
MSHR0684		B. pseudomallei	A		Clinical	Australia	Menzies School of Health Research
MSHR0688		B. pseudomallei	B		Clinical	Australia	Menzies School of Health Research
MSHR0692		B. pseudomallei	A		Clinical	Australia	Menzies School of Health Research
MSHR0709		B. pseudomallei	A		Clinical	Australia	Menzies School of Health Research
MSHR0713		B. pseudomallei	A	Typical (Anuntagool et al., 2006; and this study)	Clinical	Australia	Menzies School of Health Research
MSHR0715		B. pseudomallei	B		Clinical	Australia	Menzies School of Health Research
MSHR0716		B. pseudomallei	B		Clinical	Australia	Menzies School of Health Research
MSHR0719		B. pseudomallei	A		Clinical	Australia	Menzies School of Health Research
MSHR0726		B. pseudomallei	A		Clinical	Australia	Menzies School of Health Research
MSHR0728		B. pseudomallei	A		Clinical	Australia	Menzies School of Health Research
MSHR0730		B. pseudomallei	A	Typical (Anuntagool et al., 2006; and this study)	Clinical	Australia	Menzies School of Health Research
MSHR0732		B. pseudomallei	A		Clinical	Australia	Menzies School of Health Research
MSHR0734		B. pseudomallei	A		Clinical	Australia	Menzies School of Health Research
MSHR0735		B. pseudomallei	A		Clinical	Australia	Menzies School of Health Research
MSHR0738		B. pseudomallei	A		Clinical	Australia	Menzies School of Health Research
MSHR0741		B. pseudomallei	A		Clinical	Australia	Menzies School of Health Research
MSHR0752		B. pseudomallei	A		Clinical	Australia	Menzies School of Health Research
MSHR0763		B. pseudomallei	A		Clinical	Australia	Menzies School of Health Research
MSHR0767		B. pseudomallei	A		Clinical	Australia	Menzies School of Health Research
MSHR0776		B. pseudomallei	B	Atypical (Anuntagool et al., 2006; and this study)	Clinical	Australia	Menzies School of Health Research
MSHR0781		B. pseudomallei	A		Clinical	Australia	Menzies School of Health Research
MSHR0786		B. pseudomallei	A		Clinical	Australia	Menzies School of Health Research
MSHR0789		B. pseudomallei	B		Clinical	Australia	Menzies School of Health Research
MSHR0795		B. pseudomallei	A		Clinical	Australia	Menzies School of Health Research
MSHR0800		B. pseudomallei	A		Clinical	Australia	Menzies School of Health Research
MSHR0806		B. pseudomallei	A		Clinical	Australia	Menzies School of Health Research
MSHR0811		B. pseudomallei	A		Clinical	Australia	Menzies School of Health Research
MSHR0812		B. pseudomallei	A		Clinical	Australia	Menzies School of Health Research
MSHR0815		B. pseudomallei	A		Clinical	Australia	Menzies School of Health Research
MSHR0816		B. pseudomallei	A		Clinical	Australia	Menzies School of Health Research
MSHR0817		B. pseudomallei	B		Clinical	Australia	Menzies School of Health Research
MSHR0818		B. pseudomallei	A		Clinical	Australia	Menzies School of Health Research
MSHR0822		B. pseudomallei	B		Clinical	Australia	Menzies School of Health Research
MSHR0836		B. pseudomallei	A		Clinical	Australia	Menzies School of Health Research
MSHR0840		B. pseudomallei	B2	Atypical B2 (this study)	Clinical	Australia	Menzies School of Health Research
MSHR0841		B. pseudomallei	A		Clinical	Australia	Menzies School of Health Research
MSHR0846		B. pseudomallei	A		Clinical	Australia	Menzies School of Health Research
MSHR0864		B. pseudomallei	A		Animal	Australia	Menzies School of Health Research
MSHR0866		B. pseudomallei	A		Clinical	Australia	Menzies School of Health Research
MSHR0867		B. pseudomallei	A		Clinical	Australia	Menzies School of Health Research
MSHR0868		B. pseudomallei	A		Clinical	Australia	Menzies School of Health Research
MSHR0869		B. pseudomallei	A		Clinical	Australia	Menzies School of Health Research
MSHR0872		B. pseudomallei	A		Clinical	Australia	Menzies School of Health Research
MSHR0875		B. pseudomallei	A		Clinical	Australia	Menzies School of Health Research
MSHR0882		B. pseudomallei	A		Clinical	Australia	Menzies School of Health Research
MSHR0883		B. pseudomallei	A		Clinical	Australia	Menzies School of Health Research
MSHR0884		B. pseudomallei	B		Clinical	Australia	Menzies School of Health Research
MSHR0888		B. pseudomallei	A	Typical (Anuntagool et al., 2006; and this study)	Clinical	Australia	Menzies School of Health Research
MSHR0889		B. pseudomallei	A		Clinical	Australia	Menzies School of Health Research
MSHR0891		B. pseudomallei	A		Clinical	Australia	Menzies School of Health Research
MSHR0896		B. pseudomallei	A		Clinical	Australia	Menzies School of Health Research
MSHR0902		B. pseudomallei	A		Clinical	Australia	Menzies School of Health Research
MSHR0906		B. pseudomallei	A		Clinical	Australia	Menzies School of Health Research
MSHR0910		B. pseudomallei	A		Clinical	Australia	Menzies School of Health Research
MSHR0911		B. pseudomallei	A		Clinical	Australia	Menzies School of Health Research
MSHR0912		B. pseudomallei	A		Clinical	Australia	Menzies School of Health Research
MSHR0917		B. pseudomallei	A		Clinical	Australia	Menzies School of Health Research
MSHR0918		B. pseudomallei	A		Clinical	Australia	Menzies School of Health Research
MSHR0919		B. pseudomallei	A		Clinical	Australia	Menzies School of Health Research
MSHR0921		B. pseudomallei	A		Clinical	Australia	Menzies School of Health Research
MSHR0923		B. pseudomallei	A		Clinical	Australia	Menzies School of Health Research
MSHR0928		B. pseudomallei	A	Typical (Anuntagool et al., 2006; and this study)	Animal	Australia	Menzies School of Health Research
MSHR0937		B. pseudomallei	A		Clinical	Australia	Menzies School of Health Research
MSHR0939		B. pseudomallei	A		Clinical	Australia	Menzies School of Health Research
MSHR0940		B. pseudomallei	B		Clinical	Australia	Menzies School of Health Research
MSHR0944		B. pseudomallei	A		Clinical	Australia	Menzies School of Health Research
MSHR0952		B. pseudomallei	A		Clinical	Australia	Menzies School of Health Research
MSHR0953		B. pseudomallei	A		Clinical	Australia	Menzies School of Health Research
MSHR0958		B. pseudomallei	A		Clinical	Australia	Menzies School of Health Research
MSHR0973		B. pseudomallei	A		Clinical	Australia	Menzies School of Health Research
MSHR0974		B. pseudomallei	A		Clinical	Australia	Menzies School of Health Research
MSHR0978		B. pseudomallei	A		Clinical	Australia	Menzies School of Health Research
MSHR0980		B. pseudomallei	A		Clinical	Australia	Menzies School of Health Research
MSHR0983		B. pseudomallei	A		Clinical	Australia	Menzies School of Health Research
MSHR0984		B. pseudomallei	A		Clinical	Australia	Menzies School of Health Research
MSHR1000		B. pseudomallei	A		Clinical	Australia	Menzies School of Health Research
MSHR1025		B. pseudomallei	A		Clinical	Australia	Menzies School of Health Research
MSHR1027		B. pseudomallei	A		Clinical	Australia	Menzies School of Health Research
MSHR1029		B. pseudomallei	A		Clinical	Australia	Menzies School of Health Research
MSHR1034		B. pseudomallei	B		Clinical	Australia	Menzies School of Health Research
MSHR1042		B. pseudomallei	B		Clinical	Australia	Menzies School of Health Research
MSHR1044		B. pseudomallei	A		Clinical	Australia	Menzies School of Health Research
MSHR1043		B. pseudomallei	A	Typical (this study)	Clinical	Australia	Menzies School of Health Research	Chronic lung patient #1
MSHR1048		B. pseudomallei	A	Typical (this study)	Clinical	Australia	Menzies School of Health Research	Chronic lung patient #1
MSHR1051		B. pseudomallei	A		Clinical	Australia	Menzies School of Health Research
MSHR1055		B. pseudomallei	A		Clinical	Australia	Menzies School of Health Research
MSHR1056		B. pseudomallei	A		Clinical	Australia	Menzies School of Health Research
MSHR1057		B. pseudomallei	A		Clinical	Australia	Menzies School of Health Research
MSHR1058		B. pseudomallei	A		Clinical	Australia	Menzies School of Health Research
MSHR1061		B. pseudomallei	A		Clinical	Australia	Menzies School of Health Research
MSHR1062		B. pseudomallei	A		Clinical	Australia	Menzies School of Health Research
MSHR1068		B. pseudomallei	A		Clinical	Australia	Menzies School of Health Research
MSHR1074		B. pseudomallei	A		Clinical	Australia	Menzies School of Health Research
MSHR1076		B. pseudomallei	A		Clinical	Australia	Menzies School of Health Research
MSHR1078		B. pseudomallei	A		Clinical	Australia	Menzies School of Health Research
MSHR1079		B. pseudomallei	B		Clinical	Australia	Menzies School of Health Research
MSHR1080		B. pseudomallei	B		Clinical	Australia	Menzies School of Health Research
MSHR1081		B. pseudomallei	A		Clinical	Australia	Menzies School of Health Research
MSHR1083		B. pseudomallei	A		Clinical	Australia	Menzies School of Health Research
MSHR1098		B. pseudomallei	A		Clinical	Australia	Menzies School of Health Research
MSHR1109		B. pseudomallei	A	Typical (Anuntagool et al., 2006; and this study)	Animal	Australia	Menzies School of Health Research
MSHR1111		B. pseudomallei	A	Typical (Anuntagool et al., 2006; and this study)	Animal	Australia	Menzies School of Health Research
MSHR1118		B. pseudomallei	A		Environmental	Australia	Menzies School of Health Research
MSHR1119		B. pseudomallei	A		Environmental	Australia	Menzies School of Health Research
MSHR1123		B. pseudomallei	A		Clinical	Australia	Menzies School of Health Research
MSHR1124		B. pseudomallei	A		Clinical	Australia	Menzies School of Health Research
MSHR1128		B. pseudomallei	A		Animal	Australia	Menzies School of Health Research
MSHR1131		B. pseudomallei	A	Typical (Anuntagool et al., 2006; and this study)	Animal	Australia	Menzies School of Health Research
MSHR1152		B. pseudomallei	B		Clinical	Australia	Menzies School of Health Research
MSHR1153		B. pseudomallei	A		Clinical	Australia	Menzies School of Health Research
MSHR1161		B. pseudomallei	A		Clinical	Australia	Menzies School of Health Research
MSHR1164		B. pseudomallei	A		Clinical	Australia	Menzies School of Health Research
MSHR1165		B. pseudomallei	A	Typical (Anuntagool et al., 2006; and this study)	Clinical	Australia	Menzies School of Health Research
MSHR1166		B. pseudomallei	A		Clinical	Australia	Menzies School of Health Research
MSHR1168		B. pseudomallei	A		Clinical	Australia	Menzies School of Health Research
MSHR1169		B. pseudomallei	A		Clinical	Australia	Menzies School of Health Research
MSHR1174		B. pseudomallei	A		Clinical	Australia	Menzies School of Health Research
MSHR1177		B. pseudomallei	A		Environmental	Australia	Menzies School of Health Research
MSHR1178		B. pseudomallei	A		Environmental	Australia	Menzies School of Health Research
MSHR1179		B. pseudomallei	A		Environmental	Australia	Menzies School of Health Research
MSHR1180		B. pseudomallei	A		Environmental	Australia	Menzies School of Health Research
MSHR1181		B. pseudomallei	A		Environmental	Australia	Menzies School of Health Research
MSHR1182		B. pseudomallei	A		Environmental	Australia	Menzies School of Health Research
MSHR1183		B. pseudomallei	A		Environmental	Australia	Menzies School of Health Research
MSHR1184		B. pseudomallei	A		Clinical	Australia	Menzies School of Health Research
MSHR1186		B. pseudomallei	A		Clinical	Australia	Menzies School of Health Research
MSHR1189		B. pseudomallei	A		Clinical	Australia	Menzies School of Health Research
MSHR1199		B. pseudomallei	A		Clinical	Australia	Menzies School of Health Research
MSHR1200		B. pseudomallei	A		Clinical	Australia	Menzies School of Health Research
MSHR1202		B. pseudomallei	B		Clinical	Australia	Menzies School of Health Research
MSHR1203		B. pseudomallei	B		Clinical	Australia	Menzies School of Health Research
MSHR1205		B. pseudomallei	A		Clinical	Australia	Menzies School of Health Research
MSHR1218		B. pseudomallei	A	Typical (this study)	Clinical	Australia	Menzies School of Health Research	Chronic lung patient #1
MSHR1223		B. pseudomallei	A		Clinical	Australia	Menzies School of Health Research
MSHR1224		B. pseudomallei	A		Clinical	Australia	Menzies School of Health Research
MSHR1281		B. pseudomallei	A		Clinical	Australia	Menzies School of Health Research
MSHR1285		B. pseudomallei	A		Clinical	Australia	Menzies School of Health Research
MSHR1286		B. pseudomallei	A		Clinical	Australia	Menzies School of Health Research
MSHR1287		B. pseudomallei	A		Clinical	Australia	Menzies School of Health Research
MSHR1285		B. pseudomallei	A	Typical (this study)	Clinical	Australia	Menzies School of Health Research	Chronic lung patient #1
MSHR1287		B. pseudomallei	A	Typical (this study)	Clinical	Australia	Menzies School of Health Research	Chronic lung patient #1
MSHR1288		B. pseudomallei	A	Typical (this study)	Clinical	Australia	Menzies School of Health Research	Chronic lung patient #1
MSHR1290		B. pseudomallei	A	Typical (this study)	Clinical	Australia	Menzies School of Health Research	Chronic lung patient #1
MSHR1293		B. pseudomallei	A		Clinical	Australia	Menzies School of Health Research
MSHR1300		B. pseudomallei	A		Clinical	Australia	Menzies School of Health Research
MSHR1306		B. pseudomallei	A	Typical (Anuntagool et al., 2006; and this study)	Unknown	Australia	Menzies School of Health Research
MSHR1316		B. pseudomallei	A		Clinical	Australia	Menzies School of Health Research
MSHR1317		B. pseudomallei	A		Clinical	Australia	Menzies School of Health Research
MSHR1319		B. pseudomallei	A		Clinical	Australia	Menzies School of Health Research
MSHR1328		B. pseudomallei	A		Clinical	Australia	Menzies School of Health Research
MSHR1332		B. pseudomallei	A		Clinical	Australia	Menzies School of Health Research
MSHR1338		B. pseudomallei	A		Clinical	Australia	Menzies School of Health Research
MSHR1354		B. pseudomallei	A		Clinical	Australia	Menzies School of Health Research
MSHR1357		B. pseudomallei	A		Clinical	Australia	Menzies School of Health Research
MSHR1361		B. pseudomallei	A		Clinical	Australia	Menzies School of Health Research
MSHR1367		B. pseudomallei	A		Clinical	Australia	Menzies School of Health Research
MSHR1373		B. pseudomallei	A		Clinical	Australia	Menzies School of Health Research
MSHR1378		B. pseudomallei	A		Clinical	Australia	Menzies School of Health Research
MSHR1379		B. pseudomallei	A		Clinical	Australia	Menzies School of Health Research
MSHR1384		B. pseudomallei	A		Clinical	Australia	Menzies School of Health Research
MSHR1390		B. pseudomallei	A		Clinical	Australia	Menzies School of Health Research
MSHR1391		B. pseudomallei	B		Clinical	Australia	Menzies School of Health Research
MSHR1392		B. pseudomallei	B		Clinical	Australia	Menzies School of Health Research
MSHR1418		B. pseudomallei	A	No ladder (this study)	Clinical	Australia	Menzies School of Health Research	Chronic lung patient #1
MSHR1423		B. pseudomallei	A		Clinical	Australia	Menzies School of Health Research
MSHR1429		B. pseudomallei	A		Clinical	Australia	Menzies School of Health Research
MSHR1438		B. pseudomallei	A		Clinical	Australia	Menzies School of Health Research
MSHR1457		B. pseudomallei	B		Clinical	Australia	Menzies School of Health Research
MSHR1458		B. pseudomallei	A		Clinical	Australia	Menzies School of Health Research
MSHR1459		B. pseudomallei	A	No ladder (this study)	Clinical	Australia	Menzies School of Health Research	Chronic lung patient #1
MSHR1460		B. pseudomallei	A		Clinical	Australia	Menzies School of Health Research
MSHR1462		B. pseudomallei	A		Clinical	Australia	Menzies School of Health Research
MSHR1465		B. pseudomallei	A		Clinical	Australia	Menzies School of Health Research
MSHR1504		B. pseudomallei	A		Clinical	Australia	Menzies School of Health Research
MSHR1530		B. pseudomallei	A		Clinical	Australia	Menzies School of Health Research
MSHR1534		B. pseudomallei	A		Clinical	Australia	Menzies School of Health Research
MSHR1557		B. pseudomallei	A		Clinical	Australia	Menzies School of Health Research
MSHR1558		B. pseudomallei	A		Clinical	Australia	Menzies School of Health Research
MSHR1559		B. pseudomallei	A		Clinical	Australia	Menzies School of Health Research
MSHR1560		B. pseudomallei	A		Clinical	Australia	Menzies School of Health Research
MSHR1561		B. pseudomallei	A		Clinical	Australia	Menzies School of Health Research
MSHR1564		B. pseudomallei	B		Clinical	Australia	Menzies School of Health Research
MSHR1566		B. pseudomallei	A		Clinical	Australia	Menzies School of Health Research
MSHR1569		B. pseudomallei	A		Clinical	Australia	Menzies School of Health Research
MSHR1574		B. pseudomallei	A		Clinical	Australia	Menzies School of Health Research
MSHR1579		B. pseudomallei	A		Clinical	Australia	Menzies School of Health Research
MSHR1581		B. pseudomallei	A		Clinical	Australia	Menzies School of Health Research
MSHR1582		B. pseudomallei	A		Clinical	Australia	Menzies School of Health Research
MSHR1583		B. pseudomallei	A		Clinical	Australia	Menzies School of Health Research
MSHR1584		B. pseudomallei	A		Clinical	Australia	Menzies School of Health Research
MSHR1608		B. pseudomallei	A		Clinical	Australia	Menzies School of Health Research
MSHR1628		B. pseudomallei	A	No ladder (this study)	Clinical	Australia	Menzies School of Health Research	Chronic lung patient #1
MSHR1629		B. pseudomallei	A	No ladder (this study)	Clinical	Australia	Menzies School of Health Research	Chronic lung patient #1
MSHR1630		B. pseudomallei	A	No ladder (this study)	Clinical	Australia	Menzies School of Health Research	Chronic lung patient #1
MSHR1632		B. pseudomallei	A		Clinical	Australia	Menzies School of Health Research
MSHR1634		B. pseudomallei	A		Clinical	Australia	Menzies School of Health Research
MSHR1635		B. pseudomallei	A		Clinical	Australia	Menzies School of Health Research
MSHR1655		B. pseudomallei	A	No ladder (this study)	Clinical	Australia	Menzies School of Health Research	Chronic lung patient #1
MSHR1657		B. pseudomallei	A	No ladder (this study)	Clinical	Australia	Menzies School of Health Research	Chronic lung patient #1
MSHR1659		B. pseudomallei	A	No ladder (this study)	Clinical	Australia	Menzies School of Health Research	Chronic lung patient #1
MSHR1660		B. pseudomallei	A	No ladder (this study)	Clinical	Australia	Menzies School of Health Research	Chronic lung patient #1
MSHR1662		B. pseudomallei	A	No ladder (this study)	Clinical	Australia	Menzies School of Health Research	Chronic lung patient #1
MSHR1663		B. pseudomallei	A	No ladder (this study)	Clinical	Australia	Menzies School of Health Research	Chronic lung patient #1
MSHR1668		B. pseudomallei	A	No ladder (this study)	Clinical	Australia	Menzies School of Health Research	Chronic lung patient #1
MSHR1709		B. pseudomallei	A		Clinical	Australia	Menzies School of Health Research
MSHR1710		B. pseudomallei	A	No ladder (this study)	Clinical	Australia	Menzies School of Health Research	Chronic lung patient #1
MSHR1711		B. pseudomallei	A		Clinical	Australia	Menzies School of Health Research
MSHR1713		B. pseudomallei	A	No ladder (this study)	Clinical	Australia	Menzies School of Health Research	Chronic lung patient #1
MSHR1714		B. pseudomallei	A		Clinical	Australia	Menzies School of Health Research
MSHR1735		B. pseudomallei	A		Environmental	Australia	Menzies School of Health Research
MSHR1746		B. pseudomallei	A		Clinical	Australia	Menzies School of Health Research
MSHR1754		B. pseudomallei	A		Clinical	Australia	Menzies School of Health Research
MSHR1759		B. pseudomallei	A		Clinical	Australia	Menzies School of Health Research
MSHR1763		B. pseudomallei	A		Clinical	Australia	Menzies School of Health Research
MSHR1766		B. pseudomallei	B		Clinical	Australia	Menzies School of Health Research
MSHR1768		B. pseudomallei	B		Clinical	Australia	Menzies School of Health Research
MSHR1777		B. pseudomallei	B		Clinical	Australia	Menzies School of Health Research
MSHR1779		B. pseudomallei	B		Clinical	Australia	Menzies School of Health Research
MSHR1788		B. pseudomallei	A		Clinical	Australia	Menzies School of Health Research
MSHR1789		B. pseudomallei	A		Clinical	Australia	Menzies School of Health Research
MSHR1790		B. pseudomallei	B		Clinical	Australia	Menzies School of Health Research
MSHR1813		B. pseudomallei	A		Clinical	Australia	Menzies School of Health Research
MSHR1816		B. pseudomallei	B		Clinical	Australia	Menzies School of Health Research
MSHR1822		B. pseudomallei	A		Clinical	Australia	Menzies School of Health Research
MSHR1825		B. pseudomallei	A		Clinical	Australia	Menzies School of Health Research
MSHR1828		B. pseudomallei	A		Clinical	Australia	Menzies School of Health Research
MSHR1831		B. pseudomallei	A		Clinical	Australia	Menzies School of Health Research
MSHR1839		B. pseudomallei	A		Environmental	Australia	Menzies School of Health Research
MSHR1849		B. pseudomallei	A		Clinical	Australia	Menzies School of Health Research
MSHR1879		B. pseudomallei	A		Clinical	Australia	Menzies School of Health Research
MSHR1883		B. pseudomallei	A		Clinical	Australia	Menzies School of Health Research
MSHR1897		B. pseudomallei	A		Clinical	Australia	Menzies School of Health Research
MSHR1910		B. pseudomallei	A		Clinical	Australia	Menzies School of Health Research
MSHR1917		B. pseudomallei	A		Clinical	Australia	Menzies School of Health Research
MSHR1922		B. pseudomallei	A		Clinical	Australia	Menzies School of Health Research
MSHR1924		B. pseudomallei	A		Clinical	Australia	Menzies School of Health Research
MSHR1926		B. pseudomallei	A		Clinical	Australia	Menzies School of Health Research
MSHR1928		B. pseudomallei	A		Clinical	Australia	Menzies School of Health Research
MSHR1935		B. pseudomallei	A		Clinical	Australia	Menzies School of Health Research
MSHR1936		B. pseudomallei	A		Clinical	Australia	Menzies School of Health Research
MSHR1940		B. pseudomallei	A		Clinical	Australia	Menzies School of Health Research
MSHR1942		B. pseudomallei	A		Clinical	Australia	Menzies School of Health Research
MSHR1943		B. pseudomallei	A		Clinical	Australia	Menzies School of Health Research
MSHR1950		B. pseudomallei	B2	Atypical B2 (this study)	Clinical	Papua New Guinea	Menzies School of Health Research
MSHR1951		B. pseudomallei	A		Clinical	Australia	Menzies School of Health Research
MSHR1952		B. pseudomallei	A		Clinical	Australia	Menzies School of Health Research
MSHR1953		B. pseudomallei	A		Clinical	Australia	Menzies School of Health Research
MSHR1956		B. pseudomallei	B		Clinical	Australia	Menzies School of Health Research
MSHR1959		B. pseudomallei	A		Clinical	Australia	Menzies School of Health Research
MSHR1960		B. pseudomallei	A		Clinical	Australia	Menzies School of Health Research
MSHR1967		B. pseudomallei	A		Clinical	Australia	Menzies School of Health Research
MSHR1968		B. pseudomallei	A		Clinical	Australia	Menzies School of Health Research
MSHR1969		B. pseudomallei	A		Clinical	Australia	Menzies School of Health Research
MSHR1986		B. pseudomallei	A		Clinical	Australia	Menzies School of Health Research
MSHR2002		B. pseudomallei	B		Clinical	Australia	Menzies School of Health Research
MSHR2016		B. pseudomallei	A		Clinical	Australia	Menzies School of Health Research
MSHR2028		B. pseudomallei	A		Clinical	Australia	Menzies School of Health Research
MSHR2040		B. pseudomallei	A		Clinical	Australia	Menzies School of Health Research
MSHR2054		B. pseudomallei	B		Clinical	Australia	Menzies School of Health Research
MSHR2060		B. pseudomallei	A		Clinical	Australia	Menzies School of Health Research
MSHR2070		B. pseudomallei	A		Clinical	Australia	Menzies School of Health Research
MSHR2077		B. pseudomallei	A		Clinical	Australia	Menzies School of Health Research
MSHR2078		B. pseudomallei	A		Clinical	Australia	Menzies School of Health Research
MSHR2138		B. pseudomallei	A		Clinical	Australia	Menzies School of Health Research
MSHR2141		B. pseudomallei	A		Clinical	Australia	Menzies School of Health Research
MSHR2151		B. pseudomallei	A		Clinical	Australia	Menzies School of Health Research
MSHR2156		B. pseudomallei	A		Clinical	Australia	Menzies School of Health Research
MSHR2174		B. pseudomallei	A		Clinical	Australia	Menzies School of Health Research
MSHR2178		B. pseudomallei	B		Clinical	Australia	Menzies School of Health Research
MSHR2190		B. pseudomallei	A		Clinical	Australia	Menzies School of Health Research
MSHR2197		B. pseudomallei	B		Clinical	Australia	Menzies School of Health Research
MSHR2204		B. pseudomallei	A		Clinical	Australia	Menzies School of Health Research
MSHR2205		B. pseudomallei	A		Clinical	Australia	Menzies School of Health Research
MSHR2206		B. pseudomallei	A		Clinical	Australia	Menzies School of Health Research
MSHR2208		B. pseudomallei	A		Clinical	Australia	Menzies School of Health Research
MSHR2212		B. pseudomallei	A		Clinical	Australia	Menzies School of Health Research
MSHR2213		B. pseudomallei	A		Clinical	Australia	Menzies School of Health Research
MSHR2214		B. pseudomallei	B		Clinical	Australia	Menzies School of Health Research
MSHR2221		B. pseudomallei	B		Clinical	Australia	Menzies School of Health Research
MSHR2232		B. pseudomallei	A		Clinical	Australia	Menzies School of Health Research
MSHR2235		B. pseudomallei	B		Clinical	Australia	Menzies School of Health Research
MSHR2236		B. pseudomallei	A		Clinical	Australia	Menzies School of Health Research
MSHR2238		B. pseudomallei	A		Clinical	Australia	Menzies School of Health Research
MSHR2245		B. pseudomallei	A		Clinical	Australia	Menzies School of Health Research
MSHR2251		B. pseudomallei	A		Clinical	Australia	Menzies School of Health Research
MSHR2252		B. pseudomallei	B2		Clinical	Australia	Menzies School of Health Research
MSHR2255		B. pseudomallei	A		Clinical	Australia	Menzies School of Health Research
MSHR2257		B. pseudomallei	B		Clinical	Australia	Menzies School of Health Research
MSHR2262		B. pseudomallei	B		Clinical	Australia	Menzies School of Health Research
MSHR2263		B. pseudomallei	A		Clinical	Australia	Menzies School of Health Research
MSHR2265		B. pseudomallei	A		Clinical	Australia	Menzies School of Health Research
MSHR2268		B. pseudomallei	A		Clinical	Australia	Menzies School of Health Research
MSHR2348		B. pseudomallei	A		Clinical	Australia	Menzies School of Health Research
MSHR2375		B. pseudomallei	B		Clinical	Australia	Menzies School of Health Research
MSHR2376		B. pseudomallei	A		Clinical	Australia	Menzies School of Health Research
MSHR2406		B. pseudomallei	A		Clinical	Australia	Menzies School of Health Research
MSHR2407		B. pseudomallei	A		Clinical	Australia	Menzies School of Health Research
MSHR2409		B. pseudomallei	A		Clinical	Australia	Menzies School of Health Research
MSHR2413		B. pseudomallei	A		Clinical	Australia	Menzies School of Health Research
MSHR2432		B. pseudomallei	A		Clinical	Australia	Menzies School of Health Research
MSHR2435		B. pseudomallei	A		Clinical	Australia	Menzies School of Health Research
MSHR2436		B. pseudomallei	A		Clinical	Australia	Menzies School of Health Research
MSHR2437		B. pseudomallei	A		Clinical	Australia	Menzies School of Health Research
MSHR2442		B. pseudomallei	A		Clinical	Australia	Menzies School of Health Research
MSHR2449		B. pseudomallei	A		Clinical	Australia	Menzies School of Health Research
MSHR2451		B. pseudomallei	A		Clinical	Australia	Menzies School of Health Research
MSHR2453		B. pseudomallei	B		Clinical	Australia	Menzies School of Health Research
MSHR2472		B. pseudomallei	A		Clinical	Australia	Menzies School of Health Research
MSHR2511		B. pseudomallei	A		Clinical	Australia	Menzies School of Health Research
MSHR2516		B. pseudomallei	A		Clinical	Australia	Menzies School of Health Research
MSHR2524		B. pseudomallei	A		Clinical	Australia	Menzies School of Health Research
MSHR2530		B. pseudomallei	A		Clinical	Australia	Menzies School of Health Research
MSHR2532		B. pseudomallei	A		Clinical	Australia	Menzies School of Health Research
MSHR2538		B. pseudomallei	A		Clinical	Australia	Menzies School of Health Research
MSHR2545		B. pseudomallei	A		Clinical	Australia	Menzies School of Health Research
MSHR2547		B. pseudomallei	A		Clinical	Australia	Menzies School of Health Research
MSHR2565		B. pseudomallei	A		Clinical	Australia	Menzies School of Health Research
MSHR2578		B. pseudomallei	A		Clinical	Australia	Menzies School of Health Research
MSHR2581		B. pseudomallei	A		Clinical	Australia	Menzies School of Health Research
MSHR2583		B. pseudomallei	A		Clinical	Australia	Menzies School of Health Research
MSHR2585		B. pseudomallei	A		Clinical	Australia	Menzies School of Health Research
MSHR2624		B. pseudomallei	A		Clinical	Australia	Menzies School of Health Research
MSHR2633		B. pseudomallei	A		Clinical	Australia	Menzies School of Health Research
MSHR2846		B. pseudomallei	A		Clinical	Australia	Menzies School of Health Research
MSHR2864		B. pseudomallei	A		Clinical	Australia	Menzies School of Health Research
MSHR2867		B. pseudomallei	A		Clinical	Australia	Menzies School of Health Research
MSHR2872		B. pseudomallei	A		Clinical	Australia	Menzies School of Health Research
MSHR2936		B. pseudomallei	A		Clinical	Australia	Menzies School of Health Research
MSHR2967		B. pseudomallei	A		Animal	Australia	Menzies School of Health Research
MSHR2969		B. pseudomallei	B		Clinical	Australia	Menzies School of Health Research
MSHR2973		B. pseudomallei	A		Clinical	Australia	Menzies School of Health Research
MSHR2974		B. pseudomallei	A		Clinical	Australia	Menzies School of Health Research
MSHR2981		B. pseudomallei	A		Clinical	Australia	Menzies School of Health Research
MSHR2983		B. pseudomallei	A		Clinical	Australia	Menzies School of Health Research
MSHR2990		B. pseudomallei	A		Clinical	Australia	Menzies School of Health Research
MSHR2994		B. pseudomallei	A		Clinical	Australia	Menzies School of Health Research
MSHR3001		B. pseudomallei	A		Clinical	Australia	Menzies School of Health Research
MSHR3008		B. pseudomallei	A		Clinical	Australia	Menzies School of Health Research
MSHR3043		B. pseudomallei	A		Clinical	Australia	Menzies School of Health Research
MSHR3073		B. pseudomallei	A		Clinical	Australia	Menzies School of Health Research
MSHR3074		B. pseudomallei	A		Clinical	Australia	Menzies School of Health Research
MSHR3093		B. pseudomallei	A		Clinical	Australia	Menzies School of Health Research
MSHR3094		B. pseudomallei	A		Clinical	Australia	Menzies School of Health Research
MSHR3095		B. pseudomallei	A		Clinical	Australia	Menzies School of Health Research
MSHR3096		B. pseudomallei	A		Clinical	Australia	Menzies School of Health Research
MSHR3097		B. pseudomallei	A		Clinical	Australia	Menzies School of Health Research
MSHR3098		B. pseudomallei	A		Environmental	Australia	Menzies School of Health Research
MSHR3099		B. pseudomallei	A		Environmental	Australia	Menzies School of Health Research
MSHR3100		B. pseudomallei	A		Clinical	Australia	Menzies School of Health Research
MSHR3101		B. pseudomallei	A		Clinical	Australia	Menzies School of Health Research
MSHR3102		B. pseudomallei	A		Clinical	Australia	Menzies School of Health Research
MSHR3103		B. pseudomallei	A		Clinical	Australia	Menzies School of Health Research
MSHR3104		B. pseudomallei	A		Clinical	Australia	Menzies School of Health Research
MSHR3105		B. pseudomallei	A		Clinical	Australia	Menzies School of Health Research
MSHR3107		B. pseudomallei	A		Clinical	Australia	Menzies School of Health Research
MSHR3108		B. pseudomallei	A		Clinical	Australia	Menzies School of Health Research
MSHR3109		B. pseudomallei	A		Clinical	Australia	Menzies School of Health Research
MSHR3110		B. pseudomallei	A		Clinical	Australia	Menzies School of Health Research
MSHR3111		B. pseudomallei	A		Environmental	Australia	Menzies School of Health Research
MSHR3112		B. pseudomallei	A		Environmental	Australia	Menzies School of Health Research
NAU14B-04		B. pseudomallei	A	Typical (this study)	Environmental	Australia	Northern Arizona University
RF66-Bp11		B. pseudomallei	A	Typical (this study)	Environmental	Thailand	Northern Arizona University
S001	E0413	B. pseudomallei	A		Environmental	Thailand	Mahidol University
S002	2677a	B. pseudomallei	A		Clinical	Thailand	Mahidol University
S003	E0408	B. pseudomallei	A		Environmental	Thailand	Mahidol University
S004	2700a	B. pseudomallei	A		Clinical	Thailand	Mahidol University
S005	2670a	B. pseudomallei	A		Clinical	Thailand	Mahidol University
S006	2632a	B. pseudomallei	A		Clinical	Thailand	Mahidol University
S007	2667a	B. pseudomallei	A		Clinical	Thailand	Mahidol University
S008	E0237	B. pseudomallei	A		Environmental	Thailand	Mahidol University
S009	2762a	B. pseudomallei	A		Clinical	Thailand	Mahidol University
S010	E0415	B. pseudomallei	A		Environmental	Thailand	Mahidol University
S011	2756a	B. pseudomallei	A		Clinical	Thailand	Mahidol University
S012	2623a	B. pseudomallei	A		Clinical	Thailand	Mahidol University
S013	2674a	B. pseudomallei	A		Clinical	Thailand	Mahidol University
S014	E0008	B. pseudomallei	A		Environmental	Thailand	Mahidol University
S015	E0356	B. pseudomallei	A		Environmental	Thailand	Mahidol University
S017	2699a	B. pseudomallei	A		Clinical	Thailand	Mahidol University
S018	2689b	B. pseudomallei	A		Clinical	Thailand	Mahidol University
S019	2717a	B. pseudomallei	A		Clinical	Thailand	Mahidol University
S021	E0406	B. pseudomallei	A		Environmental	Thailand	Mahidol University
S023	E0034	B. pseudomallei	A		Environmental	Thailand	Mahidol University
S024	E0387	B. pseudomallei	A		Environmental	Thailand	Mahidol University
S026	E0389	B. pseudomallei	A		Environmental	Thailand	Mahidol University
S027	E0394	B. pseudomallei	A		Environmental	Thailand	Mahidol University
S029	2726a	B. pseudomallei	A		Clinical	Thailand	Mahidol University
S030	E0385	B. pseudomallei	A		Environmental	Thailand	Mahidol University
S031	2661a	B. pseudomallei	A		Clinical	Thailand	Mahidol University
S032	2767a	B. pseudomallei	A		Clinical	Thailand	Mahidol University
S033	E0233	B. pseudomallei	A		Environmental	Thailand	Mahidol University
S034	2687a	B. pseudomallei	B		Clinical	Thailand	Mahidol University
S035	E0359	B. pseudomallei	A		Environmental	Thailand	Mahidol University
S036	2770a	B. pseudomallei	A		Clinical	Thailand	Mahidol University
S037	2753a	B. pseudomallei	A		Clinical	Thailand	Mahidol University
S038	E0302	B. pseudomallei	A		Environmental	Thailand	Mahidol University
S039	2637a	B. pseudomallei	A		Clinical	Thailand	Mahidol University
S040	2618a	B. pseudomallei	A		Clinical	Thailand	Mahidol University
S041	2732a	B. pseudomallei	A		Clinical	Thailand	Mahidol University
S042	2615a	B. pseudomallei	A		Clinical	Thailand	Mahidol University
S043	E0024	B. pseudomallei	A		Environmental	Thailand	Mahidol University
S044	2691a	B. pseudomallei	A		Clinical	Thailand	Mahidol University
S045	E0345	B. pseudomallei	A		Environmental	Thailand	Mahidol University
S047	E0384	B. pseudomallei	A		Environmental	Thailand	Mahidol University
S048	2703a	B. pseudomallei	A		Clinical	Thailand	Mahidol University
S050	E0371	B. pseudomallei	A		Environmental	Thailand	Mahidol University
S051	2774a	B. pseudomallei	A		Clinical	Thailand	Mahidol University
S052	2648b	B. pseudomallei	A		Clinical	Thailand	Mahidol University
S053	E0409	B. pseudomallei	A		Environmental	Thailand	Mahidol University
S054	E0361	B. pseudomallei	A		Environmental	Thailand	Mahidol University
S055	2773a	B. pseudomallei	A		Clinical	Thailand	Mahidol University
S056	2688a	B. pseudomallei	A		Clinical	Thailand	Mahidol University
S057	E0183	B. pseudomallei	A		Environmental	Thailand	Mahidol University
S058	2628a	B. pseudomallei	A		Clinical	Thailand	Mahidol University
S059	E0378	B. pseudomallei	A		Environmental	Thailand	Mahidol University
S060	E0012	B. pseudomallei	A		Environmental	Thailand	Mahidol University
S061	2644a	B. pseudomallei	A		Clinical	Thailand	Mahidol University
S062	2685a	B. pseudomallei	A		Clinical	Thailand	Mahidol University
S063	E0377	B. pseudomallei	A		Environmental	Thailand	Mahidol University
S065	2704a	B. pseudomallei	A		Clinical	Thailand	Mahidol University
S066	2649a	B. pseudomallei	A		Clinical	Thailand	Mahidol University
S067	E0400	B. pseudomallei	A		Environmental	Thailand	Mahidol University
S068	E0362	B. pseudomallei	A		Environmental	Thailand	Mahidol University
S069	2668a	B. pseudomallei	A		Clinical	Thailand	Mahidol University
S070	2713a	B. pseudomallei	A		Clinical	Thailand	Mahidol University
S071	E0411	B. pseudomallei	A		Environmental	Thailand	Mahidol University
S072	2619a	B. pseudomallei	A		Clinical	Thailand	Mahidol University
S073	2663a	B. pseudomallei	A		Clinical	Thailand	Mahidol University
S074	2743a	B. pseudomallei	A		Clinical	Thailand	Mahidol University
S075	E0268	B. pseudomallei	A		Environmental	Thailand	Mahidol University
S076	2740a	B. pseudomallei	A		Clinical	Thailand	Mahidol University
S077	2641a	B. pseudomallei	A		Clinical	Thailand	Mahidol University
S078	2712a	B. pseudomallei	A		Clinical	Thailand	Mahidol University
S079	E0344	B. pseudomallei	A		Environmental	Thailand	Mahidol University
S080	2719a	B. pseudomallei	A		Clinical	Thailand	Mahidol University
S081	E0300	B. pseudomallei	A		Environmental	Thailand	Mahidol University
S082	2776a	B. pseudomallei	A		Clinical	Thailand	Mahidol University
S083	2769a	B. pseudomallei	A		Clinical	Thailand	Mahidol University
S086	E0420	B. pseudomallei	A		Environmental	Thailand	Mahidol University
S087	2616a	B. pseudomallei	A		Clinical	Thailand	Mahidol University
S088	E0031	B. pseudomallei	A		Environmental	Thailand	Mahidol University
S089	E0393	B. pseudomallei	A		Environmental	Thailand	Mahidol University
S090	2678a	B. pseudomallei	A		Clinical	Thailand	Mahidol University
S091	E0405	B. pseudomallei	A		Environmental	Thailand	Mahidol University
S092	2701a	B. pseudomallei	A		Clinical	Thailand	Mahidol University
S093	E0382	B. pseudomallei	A		Environmental	Thailand	Mahidol University
S094	2698a	B. pseudomallei	A		Clinical	Thailand	Mahidol University
S095	2725b	B. pseudomallei	A		Clinical	Thailand	Mahidol University
S096	2626a	B. pseudomallei	A		Clinical	Thailand	Mahidol University
S097	E0351	B. pseudomallei	A		Environmental	Thailand	Mahidol University
S098	2654a	B. pseudomallei	A		Clinical	Thailand	Mahidol University
S099	E0038	B. pseudomallei	A		Environmental	Thailand	Mahidol University
S100	E0277	B. pseudomallei	A		Environmental	Thailand	Mahidol University
S101	E0231	B. pseudomallei	A		Environmental	Thailand	Mahidol University
S102	E0342	B. pseudomallei	A		Environmental	Thailand	Mahidol University
S103	2684a	B. pseudomallei	A		Clinical	Thailand	Mahidol University
S104	E0396	B. pseudomallei	A		Environmental	Thailand	Mahidol University
S105	2640a	B. pseudomallei	A		Clinical	Thailand	Mahidol University
S106	E0241	B. pseudomallei	A		Environmental	Thailand	Mahidol University
S107	2648a	B. pseudomallei	A		Clinical	Thailand	Mahidol University
S108	E0339	B. pseudomallei	A		Environmental	Thailand	Mahidol University
S109	2657a	B. pseudomallei	A		Clinical	Thailand	Mahidol University
S110	2720a	B. pseudomallei	A		Clinical	Thailand	Mahidol University
S111	2679a	B. pseudomallei	A		Clinical	Thailand	Mahidol University
S112	2650a	B. pseudomallei	A		Clinical	Thailand	Mahidol University
S113	E0230	B. pseudomallei	A		Environmental	Thailand	Mahidol University
S114	E0021	B. pseudomallei	A		Environmental	Thailand	Mahidol University
S115	2711a	B. pseudomallei	A		Clinical	Thailand	Mahidol University
S116	2744a	B. pseudomallei	A		Clinical	Thailand	Mahidol University
S117	2643a	B. pseudomallei	A		Clinical	Thailand	Mahidol University
S118	2741a	B. pseudomallei	A		Clinical	Thailand	Mahidol University
S119	E0395	B. pseudomallei	A		Environmental	Thailand	Mahidol University
S120	E0016	B. pseudomallei	A		Environmental	Thailand	Mahidol University
S122	E0358	B. pseudomallei	A		Environmental	Thailand	Mahidol University
S123	2721a	B. pseudomallei	A		Clinical	Thailand	Mahidol University
S124	E0040	B. pseudomallei	A		Environmental	Thailand	Mahidol University
S125	2613a	B. pseudomallei	A		Clinical	Thailand	Mahidol University
S126	2614a	B. pseudomallei	A		Clinical	Thailand	Mahidol University
S127	2635a	B. pseudomallei	A		Clinical	Thailand	Mahidol University
S128	2694a	B. pseudomallei	A		Clinical	Thailand	Mahidol University
S129	E0240	B. pseudomallei	A		Environmental	Thailand	Mahidol University
S130	E0279	B. pseudomallei	A		Environmental	Thailand	Mahidol University
S131	E0010	B. pseudomallei	A		Environmental	Thailand	Mahidol University
S132	E0009	B. pseudomallei	A		Environmental	Thailand	Mahidol University
S133	E0388	B. pseudomallei	A		Environmental	Thailand	Mahidol University
S134	E0019	B. pseudomallei	A		Environmental	Thailand	Mahidol University
S136	2746b	B. pseudomallei	A		Clinical	Thailand	Mahidol University
S137	2660a	B. pseudomallei	A		Clinical	Thailand	Mahidol University
S138	2633a	B. pseudomallei	A		Clinical	Thailand	Mahidol University
S139	2666a	B. pseudomallei	A		Clinical	Thailand	Mahidol University
S140	2692a	B. pseudomallei	A		Clinical	Thailand	Mahidol University
S141	2652a	B. pseudomallei	A		Clinical	Thailand	Mahidol University
S142	E0037	B. pseudomallei	A		Environmental	Thailand	Mahidol University
S143	2754a	B. pseudomallei	A		Clinical	Thailand	Mahidol University
S144	E0383	B. pseudomallei	A		Environmental	Thailand	Mahidol University
S145	2682a	B. pseudomallei	A		Clinical	Thailand	Mahidol University
S146	2624a	B. pseudomallei	A		Clinical	Thailand	Mahidol University
S147	2727a	B. pseudomallei	A		Clinical	Thailand	Mahidol University
S148	E0186	B. pseudomallei	A		Environmental	Thailand	Mahidol University
S149	E0239	B. pseudomallei	A		Environmental	Thailand	Mahidol University
S150	2639a	B. pseudomallei	A		Clinical	Thailand	Mahidol University
S151	2625a	B. pseudomallei	A		Clinical	Thailand	Mahidol University
S152	2690a	B. pseudomallei	A		Clinical	Thailand	Mahidol University
S153	E0407	B. pseudomallei	A		Environmental	Thailand	Mahidol University
S154	2676a	B. pseudomallei	A		Clinical	Thailand	Mahidol University
S155	E0372	B. pseudomallei	A		Environmental	Thailand	Mahidol University
S156	2718a	B. pseudomallei	A		Clinical	Thailand	Mahidol University
S157	E0417	B. pseudomallei	A		Environmental	Thailand	Mahidol University
S158	2617a	B. pseudomallei	A		Clinical	Thailand	Mahidol University
S159	E0370	B. pseudomallei	A		Environmental	Thailand	Mahidol University
S160	2651a	B. pseudomallei	A		Clinical	Thailand	Mahidol University
S161	E0366	B. pseudomallei	A		Environmental	Thailand	Mahidol University
S162	2622c	B. pseudomallei	A		Clinical	Thailand	Mahidol University
S163	E0399	B. pseudomallei	A		Environmental	Thailand	Mahidol University
S164	2646a	B. pseudomallei	A		Clinical	Thailand	Mahidol University
S165	E0013	B. pseudomallei	A		Environmental	Thailand	Mahidol University
S166	E0235	B. pseudomallei	A		Environmental	Thailand	Mahidol University
S167	E0238	B. pseudomallei	A		Environmental	Thailand	Mahidol University
S168	2693a	B. pseudomallei	A		Clinical	Thailand	Mahidol University
S169	2733c	B. pseudomallei	A		Clinical	Thailand	Mahidol University
S170	E0284	B. pseudomallei	A		Environmental	Thailand	Mahidol University
S171	2708a	B. pseudomallei	A		Clinical	Thailand	Mahidol University
S172	2673a	B. pseudomallei	A		Clinical	Thailand	Mahidol University
S173	2671a	B. pseudomallei	A		Clinical	Thailand	Mahidol University
S174	2665a	B. pseudomallei	A		Clinical	Thailand	Mahidol University
S175	E0187	B. pseudomallei	A		Environmental	Thailand	Mahidol University
S176	E0373	B. pseudomallei	A		Environmental	Thailand	Mahidol University
S177	E0419	B. pseudomallei	A		Environmental	Thailand	Mahidol University
S178	E0181	B. pseudomallei	A		Environmental	Thailand	Mahidol University
S179	2751a	B. pseudomallei	A		Clinical	Thailand	Mahidol University
S180	E0242	B. pseudomallei	A		Environmental	Thailand	Mahidol University
S181	E0412	B. pseudomallei	A		Environmental	Thailand	Mahidol University
S182	2609a	B. pseudomallei	A		Clinical	Thailand	Mahidol University
S183	2729a	B. pseudomallei	A		Clinical	Thailand	Mahidol University
S184	2664b	B. pseudomallei	A		Clinical	Thailand	Mahidol University
S185	2747a	B. pseudomallei	A		Clinical	Thailand	Mahidol University
S186	E0379	B. pseudomallei	A		Environmental	Thailand	Mahidol University
S187	E0401	B. pseudomallei	A		Environmental	Thailand	Mahidol University
S188	2873a	B. pseudomallei	A		Clinical	Thailand	Mahidol University
S189	2855a	B. pseudomallei	A		Clinical	Thailand	Mahidol University
S190	2843a	B. pseudomallei	A		Clinical	Thailand	Mahidol University
S191	2834a	B. pseudomallei	A		Clinical	Thailand	Mahidol University
S192	2833a	B. pseudomallei	B		Clinical	Thailand	Mahidol University
S193	2820a	B. pseudomallei	A		Clinical	Thailand	Mahidol University
S194	2808a	B. pseudomallei	A		Clinical	Thailand	Mahidol University
S195	2684a	B. pseudomallei	A		Clinical	Thailand	Mahidol University
S196	2683a	B. pseudomallei	A		Clinical	Thailand	Mahidol University
S197	2679a	B. pseudomallei	A		Clinical	Thailand	Mahidol University
S198	2663a	B. pseudomallei	A		Clinical	Thailand	Mahidol University
S199	2635a	B. pseudomallei	A		Clinical	Thailand	Mahidol University
S200	2516a	B. pseudomallei	A		Clinical	Thailand	Mahidol University
S201	2510a	B. pseudomallei	A		Clinical	Thailand	Mahidol University
S202	2506a	B. pseudomallei	A		Clinical	Thailand	Mahidol University
S203	2454a	B. pseudomallei	A		Clinical	Thailand	Mahidol University
S204	2427a	B. pseudomallei	A		Clinical	Thailand	Mahidol University
S205	2406a	B. pseudomallei	A		Clinical	Thailand	Mahidol University
S206	2206a	B. pseudomallei	A		Clinical	Thailand	Mahidol University
S207	2167a	B. pseudomallei	A		Clinical	Thailand	Mahidol University
S208	2147a	B. pseudomallei	A		Clinical	Thailand	Mahidol University
S209	2086a	B. pseudomallei	A		Clinical	Thailand	Mahidol University
S210	1973a	B. pseudomallei	A		Clinical	Thailand	Mahidol University
S211	1970a	B. pseudomallei	A		Clinical	Thailand	Mahidol University
S212	1943a	B. pseudomallei	A		Clinical	Thailand	Mahidol University
S213	1882a	B. pseudomallei	A		Clinical	Thailand	Mahidol University
S214	1842a	B. pseudomallei	A		Clinical	Thailand	Mahidol University
S215	1814a	B. pseudomallei	A		Clinical	Thailand	Mahidol University
S216	1807a	B. pseudomallei	A		Clinical	Thailand	Mahidol University
S217	1794a	B. pseudomallei	A		Clinical	Thailand	Mahidol University
S218	1773a	B. pseudomallei	B		Clinical	Thailand	Mahidol University
S219	1749a	B. pseudomallei	A		Clinical	Thailand	Mahidol University
S220	1705a	B. pseudomallei	A		Clinical	Thailand	Mahidol University
S221	1588a	B. pseudomallei	A		Clinical	Thailand	Mahidol University
S222	1455a	B. pseudomallei	A		Clinical	Thailand	Mahidol University
S223	1426a	B. pseudomallei	A		Clinical	Thailand	Mahidol University
S224	1420a	B. pseudomallei	A		Clinical	Thailand	Mahidol University
S225	1381a	B. pseudomallei	A		Clinical	Thailand	Mahidol University
S226	1378a	B. pseudomallei	A		Clinical	Thailand	Mahidol University
S227	1257a	B. pseudomallei	A		Clinical	Thailand	Mahidol University
S228	1255a	B. pseudomallei	A		Clinical	Thailand	Mahidol University
S229	1248a	B. pseudomallei	A		Clinical	Thailand	Mahidol University
S230	1246a	B. pseudomallei	A		Clinical	Thailand	Mahidol University
S231	1244a	B. pseudomallei	A		Clinical	Thailand	Mahidol University
S232	1225a	B. pseudomallei	A		Clinical	Thailand	Mahidol University
S233	1214a	B. pseudomallei	A		Clinical	Thailand	Mahidol University
S234	1204a	B. pseudomallei	A		Clinical	Thailand	Mahidol University
S235	1147a	B. pseudomallei	A		Clinical	Thailand	Mahidol University
S236	1103a	B. pseudomallei	A		Clinical	Thailand	Mahidol University
S237	1076a	B. pseudomallei	A		Clinical	Thailand	Mahidol University
S238	1050a	B. pseudomallei	A		Clinical	Thailand	Mahidol University
S239	1045a	B. pseudomallei	A		Clinical	Thailand	Mahidol University
S240	1018a	B. pseudomallei	A		Clinical	Thailand	Mahidol University
S241	995a	B. pseudomallei	A		Clinical	Thailand	Mahidol University
S242	972a	B. pseudomallei	A		Clinical	Thailand	Mahidol University
S243	955a	B. pseudomallei	A		Clinical	Thailand	Mahidol University
S245	878a	B. pseudomallei	A		Clinical	Thailand	Mahidol University
S246	876a	B. pseudomallei	A		Clinical	Thailand	Mahidol University
S247	873a	B. pseudomallei	A		Clinical	Thailand	Mahidol University
S248	863a	B. pseudomallei	A		Clinical	Thailand	Mahidol University
S249	828a	B. pseudomallei	A		Clinical	Thailand	Mahidol University
S250	814a	B. pseudomallei	A		Clinical	Thailand	Mahidol University
S251	811a	B. pseudomallei	A		Clinical	Thailand	Mahidol University
S252	800a	B. pseudomallei	A		Clinical	Thailand	Mahidol University
S253	799a	B. pseudomallei	A		Clinical	Thailand	Mahidol University
S254	759a	B. pseudomallei	A		Clinical	Thailand	Mahidol University
S255	710a	B. pseudomallei	A		Clinical	Thailand	Mahidol University
S256	666a	B. pseudomallei	A		Clinical	Thailand	Mahidol University
S257	616a	B. pseudomallei	A		Clinical	Thailand	Mahidol University
S258	655a	B. pseudomallei	A		Clinical	Thailand	Mahidol University
S259	653a	B. pseudomallei	A		Clinical	Thailand	Mahidol University
S260	587a	B. pseudomallei	A		Clinical	Thailand	Mahidol University
S261	557a	B. pseudomallei	A		Clinical	Thailand	Mahidol University
S262	542a	B. pseudomallei	A		Clinical	Thailand	Mahidol University
S263	532a	B. pseudomallei	A		Clinical	Thailand	Mahidol University
S264	529a	B. pseudomallei	A		Clinical	Thailand	Mahidol University
S265	520a	B. pseudomallei	A		Clinical	Thailand	Mahidol University
SBCT-NRF80-Bp01		B. pseudomallei	A	Typical (this study)	Environmental	Thailand	Northern Arizona University
Ubon-P19-Bp01		B. pseudomallei	A	Typical (this study)	Environmental	Thailand	Northern Arizona University
MSHR1821		B. pseudomallei	A	No ladder (this study)	Clinical	Australia	Menzies School of Health Research	Chronic lung patient #1
MSHR3042		B. pseudomallei	A	No ladder (this study)	Clinical	Australia	Menzies School of Health Research	Chronic lung patient #1
2002721744	USAMRU Malaysia #20	B. thailandensis	A		Unknown	Malaysia	Finkelstein's Historical Collection
E0004		B. thailandensis	A		Environmental	Thailand	Menzies School of Health Research
E0005		B. thailandensis	A		Environmental	Thailand	Menzies School of Health Research
E0017		B. thailandensis	A		Environmental	Thailand	Menzies School of Health Research
E0028		B. thailandensis	A		Environmental	Thailand	Menzies School of Health Research
E0032		B. thailandensis	A		Environmental	Thailand	Menzies School of Health Research
E0042		B. thailandensis	A		Environmental	Thailand	Menzies School of Health Research
E0048		B. thailandensis	A		Environmental	Thailand	Menzies School of Health Research
E0049		B. thailandensis	A		Environmental	Thailand	Menzies School of Health Research
E0112		B. thailandensis	A		Environmental	Thailand	Menzies School of Health Research
E0119		B. thailandensis	A		Environmental	Thailand	Menzies School of Health Research
E0121		B. thailandensis	A		Environmental	Thailand	Menzies School of Health Research
E0122		B. thailandensis	A		Environmental	Thailand	Menzies School of Health Research
E0123		B. thailandensis	A		Environmental	Thailand	Menzies School of Health Research
E0128		B. thailandensis	A		Environmental	Thailand	Menzies School of Health Research
E0131		B. thailandensis	A		Environmental	Thailand	Menzies School of Health Research
E0146		B. thailandensis	A		Environmental	Thailand	Menzies School of Health Research
E0148		B. thailandensis	A		Environmental	Thailand	Menzies School of Health Research
E0149		B. thailandensis	A		Environmental	Thailand	Menzies School of Health Research
E0151		B. thailandensis	A		Environmental	Thailand	Menzies School of Health Research
E0152		B. thailandensis	A		Environmental	Thailand	Menzies School of Health Research
E0153		B. thailandensis	A		Environmental	Thailand	Menzies School of Health Research
E0154		B. thailandensis	A		Environmental	Thailand	Menzies School of Health Research
E0158		B. thailandensis	A		Environmental	Thailand	Menzies School of Health Research
E0159		B. thailandensis	A		Environmental	Thailand	Menzies School of Health Research
E0161		B. thailandensis	A		Environmental	Thailand	Menzies School of Health Research
E0162		B. thailandensis	A		Environmental	Thailand	Menzies School of Health Research
E0169		B. thailandensis	A		Environmental	Thailand	Menzies School of Health Research
E0174		B. thailandensis	A		Environmental	Thailand	Menzies School of Health Research
E0175		B. thailandensis	A		Environmental	Thailand	Menzies School of Health Research
E0177		B. thailandensis	A		Environmental	Thailand	Menzies School of Health Research
E0188		B. thailandensis	A		Environmental	Thailand	Menzies School of Health Research
E0201		B. thailandensis	A		Environmental	Thailand	Menzies School of Health Research
E0202		B. thailandensis	A		Environmental	Thailand	Menzies School of Health Research
E0205		B. thailandensis	A		Environmental	Thailand	Menzies School of Health Research
E0207		B. thailandensis	A		Environmental	Thailand	Menzies School of Health Research
E0229		B. thailandensis	A		Environmental	Thailand	Menzies School of Health Research
E0232		B. thailandensis	A		Environmental	Thailand	Menzies School of Health Research
E0234		B. thailandensis	A		Environmental	Thailand	Menzies School of Health Research
E0236		B. thailandensis	A		Environmental	Thailand	Menzies School of Health Research
E0246		B. thailandensis	A		Environmental	Thailand	Menzies School of Health Research
E0253		B. thailandensis	A		Environmental	Thailand	Menzies School of Health Research
E0255		B. thailandensis	A		Environmental	Thailand	Menzies School of Health Research
E0257		B. thailandensis	A		Environmental	Thailand	Menzies School of Health Research
E0260		B. thailandensis	A		Environmental	Thailand	Menzies School of Health Research
E0263		B. thailandensis	A		Environmental	Thailand	Menzies School of Health Research
E0274		B. thailandensis	A		Environmental	Thailand	Menzies School of Health Research
E0285		B. thailandensis	A		Environmental	Thailand	Menzies School of Health Research
E0287		B. thailandensis	A		Environmental	Thailand	Menzies School of Health Research
E0290		B. thailandensis	A		Environmental	Thailand	Menzies School of Health Research
E0291		B. thailandensis	A		Environmental	Thailand	Menzies School of Health Research
E0299		B. thailandensis	A		Environmental	Thailand	Menzies School of Health Research
E0305		B. thailandensis	A		Environmental	Thailand	Menzies School of Health Research
E0327		B. thailandensis	A		Environmental	Thailand	Menzies School of Health Research
E0331		B. thailandensis	A		Environmental	Thailand	Menzies School of Health Research
E0336		B. thailandensis	A		Environmental	Thailand	Menzies School of Health Research
E0346		B. thailandensis	A		Environmental	Thailand	Menzies School of Health Research
E0352		B. thailandensis	A		Environmental	Thailand	Menzies School of Health Research
E0354		B. thailandensis	A		Environmental	Thailand	Menzies School of Health Research
E0360		B. thailandensis	A		Environmental	Thailand	Menzies School of Health Research
E0364		B. thailandensis	A		Environmental	Thailand	Menzies School of Health Research
E0365		B. thailandensis	A		Environmental	Thailand	Menzies School of Health Research
E0367		B. thailandensis	A		Environmental	Thailand	Menzies School of Health Research
E0416		B. thailandensis	A		Environmental	Thailand	Menzies School of Health Research
E0421		B. thailandensis	A		Environmental	Thailand	Menzies School of Health Research
E0423		B. thailandensis	A		Environmental	Thailand	Menzies School of Health Research
E0424		B. thailandensis	A		Environmental	Thailand	Menzies School of Health Research
E0426		B. thailandensis	A		Environmental	Thailand	Menzies School of Health Research
E0427		B. thailandensis	A		Environmental	Thailand	Menzies School of Health Research
E0430		B. thailandensis	A		Environmental	Thailand	Menzies School of Health Research
E0433		B. thailandensis	A		Environmental	Thailand	Menzies School of Health Research
E0435		B. thailandensis	A		Environmental	Thailand	Menzies School of Health Research
E0436		B. thailandensis	A		Environmental	Thailand	Menzies School of Health Research
E0438		B. thailandensis	A		Environmental	Thailand	Menzies School of Health Research
E0440		B. thailandensis	A		Environmental	Thailand	Menzies School of Health Research
E0444		B. thailandensis	A		Environmental	Thailand	Menzies School of Health Research
E0447		B. thailandensis	A		Environmental	Thailand	Menzies School of Health Research
MSMB043		B. thailandensis-like species	Neg		Environmental	Australia	Menzies School of Health Research
MSMB121		B. thailandensis-like species	B2	Atypical B2 (this study)	Environmental	Australia	Menzies School of Health Research
MSMB001		Unknown soil/water bacterial species	Neg		Environmental	Australia	Menzies School of Health Research
MSMB002		Unknown soil/water bacterial species	Neg		Environmental	Australia	Menzies School of Health Research
MSMB003		Unknown soil/water bacterial species	Neg		Environmental	Australia	Menzies School of Health Research
MSMB004		Unknown soil/water bacterial species	Neg		Environmental	Australia	Menzies School of Health Research
MSMB006		Unknown soil/water bacterial species	Neg		Environmental	Australia	Menzies School of Health Research
MSMB007		Unknown soil/water bacterial species	Neg		Environmental	Australia	Menzies School of Health Research
MSMB008		Unknown soil/water bacterial species	Neg		Environmental	Australia	Menzies School of Health Research
MSMB009		Unknown soil/water bacterial species	Neg		Environmental	Australia	Menzies School of Health Research
MSMB010		Unknown soil/water bacterial species	Neg		Environmental	Australia	Menzies School of Health Research
MSMB011		Unknown soil/water bacterial species	Neg		Environmental	Australia	Menzies School of Health Research
MSMB012		Unknown soil/water bacterial species	Neg		Environmental	Australia	Menzies School of Health Research
MSMB013		Unknown soil/water bacterial species	Neg		Environmental	Australia	Menzies School of Health Research
MSMB014		Unknown soil/water bacterial species	Neg		Environmental	Australia	Menzies School of Health Research
MSMB015		Unknown soil/water bacterial species	Neg		Environmental	Australia	Menzies School of Health Research
MSMB016		Unknown soil/water bacterial species	Neg		Environmental	Australia	Menzies School of Health Research
MSMB017		Unknown soil/water bacterial species	Neg		Environmental	Australia	Menzies School of Health Research
MSMB018		Unknown soil/water bacterial species	Neg		Environmental	Australia	Menzies School of Health Research
MSMB020		Unknown soil/water bacterial species	Neg		Environmental	Australia	Menzies School of Health Research
MSMB021		Unknown soil/water bacterial species	Neg		Environmental	Australia	Menzies School of Health Research
MSMB022		Unknown soil/water bacterial species	Neg		Environmental	Australia	Menzies School of Health Research
MSMB023		Unknown soil/water bacterial species	Neg		Environmental	Australia	Menzies School of Health Research
MSMB024		Unknown soil/water bacterial species	Neg		Environmental	Australia	Menzies School of Health Research
MSMB025		Unknown soil/water bacterial species	Neg		Environmental	Australia	Menzies School of Health Research
MSMB026		Unknown soil/water bacterial species	Neg		Environmental	Australia	Menzies School of Health Research
MSMB028		Unknown soil/water bacterial species	Neg		Environmental	Australia	Menzies School of Health Research
MSMB029		Unknown soil/water bacterial species	Neg		Environmental	Australia	Menzies School of Health Research
MSMB030		Unknown soil/water bacterial species	Neg		Environmental	Australia	Menzies School of Health Research
MSMB031		Unknown soil/water bacterial species	Neg		Environmental	Australia	Menzies School of Health Research
MSMB033		Unknown soil/water bacterial species	Neg		Environmental	Australia	Menzies School of Health Research
MSMB038		Unknown soil/water bacterial species	Neg		Environmental	Australia	Menzies School of Health Research
MSMB042		Unknown soil/water bacterial species	Neg		Environmental	Australia	Menzies School of Health Research
MSMB103		Unknown soil/water bacterial species	Neg		Environmental	Australia	Menzies School of Health Research
MSMB105		Unknown soil/water bacterial species	Neg		Environmental	Australia	Menzies School of Health Research
MSMB107		Unknown soil/water bacterial species	Neg		Environmental	Australia	Menzies School of Health Research
MSMB108		Unknown soil/water bacterial species	Neg		Environmental	Australia	Menzies School of Health Research
MSMB113		Unknown soil/water bacterial species	Neg		Environmental	Australia	Menzies School of Health Research
MSMB128		Unknown soil/water bacterial species	Neg		Environmental	Australia	Menzies School of Health Research
